# Supplementary material for: Short- and Long-Term Transcriptomic Responses of Escherichia coli to Biocides: a Systems Analysis
Source: Appl Environ Microbiol. 2020 Jul 2;86(14):e00708-20. doi: 10.1128/AEM.00708-20 (PMC7357472; doi:10.1128/AEM.00708-20)
Supplement: Supplemental file 2 [file AEM.00708-20-sd002.xlsx]

## Sheet: legend
This file contains the log2FoldChanges in gene expression for Escherichia coli K-12 MG1655 exposed to ten biocides for 12h and 3 biocides for 30min.
Each column in sheet "aggregated" corresponds to the following:
Condition (Column A): biocide used and time of exposure
Gene (Column B): name of the gene which was differentially expressed
Function (Column C): Gene ontology term, biological process, for that gene, obtained from EcoCyc (https://ecocyc.org)
Log2FC_Deseq (Column D): log2FoldChange for that gene in the condition mentioned, compared to the corresponding control, obtained using Deseq method
Log2FC_EdgeR (Column E): log2FoldChange for that gene in the condition mentioned, compared to the corresponding control, obtained using EdgeR method
Log2FC_average (Column F): log2FoldChange
For the remaining sheets, each column corresponds to the following:
gene (Column A ): name of the gene which was differentially expressed
Counts_control_Deseq (Column B): number of reads mapped to the gene for the condition, using Deseq method
Counts_condition_Deseq (Column C ): number of reads mapped to the gene for the control, using Deseq method
Log2FC_Deseq (Column D ): log2FoldChange for that gene, obtained using Deseq method
FDR_Deseq (Column E ): false discovery rate (qvalue) for Deseq method
Counts_control_EdgeR (Column F ):number of reads mapped to the gene for the condition, using EdegeR method
Counts_condition_EdgeR (Column G ):number of reads mapped to the gene for the control, using EdegeR method
Log2FC_EdgeR (Column H ): log2FoldChange for that gene, obtained using EdgeR method
FDR_EdgeR (Column I): false discovery rate (qvalue) for EdgeR method
Function (Column J): Gene ontology term, biological process, for that gene, obtained from EcoCyc (https://ecocyc.org)
Notes:
1. control samples were not exposed to any biocide
2. each set of transcripts for a condition was compared to its correspondent control (30min control or 12h control)
3. "control_CONTROL" represents the comparison between the two sets of control samples (30 min control and 12h control)
4. the cutoff used was FDR<0.05

## Sheet: aggregated
Condition	Gene	Function	Log2FC_Deseq	Log2FC_EdgeR	Log2FC_average
PHE_30Min	accB	['fatty acid biosynthetic process ', ' ', ' fatty acid metabolic process ', ' lipid metabolic process']	0.389017	0.376311	0.382664
SOD_12H	accB	[' lipid metabolic process', ' fatty acid metabolic process ', 'fatty acid biosynthetic process ', ' ']	-0.469149	-0.415567	-0.442358
XID_12H	accB	['fatty acid biosynthetic process ', ' lipid metabolic process', ' ', ' fatty acid metabolic process ']	-0.490314	-0.447887	-0.469101
PHE_30Min	accC	[' negative regulation of fatty acid biosynthetic process ', 'fatty acid metabolic process ', ' fatty acid biosynthetic process', ' malonyl-CoA biosynthetic process ', ' lipid metabolic process ']	0.362882	0.352642	0.357762
ETOH_12H	aceA	[' glyoxylate cycle', 'carboxylic acid metabolic process ', ' tricarboxylic acid cycle ', ' metabolic process ']	1.12275	1.14151	1.13213
ISOP_12H	aceA	[' metabolic process ', ' tricarboxylic acid cycle ', 'carboxylic acid metabolic process ', ' glyoxylate cycle']	1.52573	1.55046	1.53809
PERA_12H	aceA	['carboxylic acid metabolic process ', ' tricarboxylic acid cycle ', ' metabolic process ', ' glyoxylate cycle']	-0.970238	-1.01227	-0.991255
PHE_12H	aceA	[' glyoxylate cycle', 'carboxylic acid metabolic process ', ' tricarboxylic acid cycle ', ' metabolic process ']	-0.352921	-0.307553	-0.330237
POV_12H	aceA	[' metabolic process ', ' glyoxylate cycle', 'carboxylic acid metabolic process ', ' tricarboxylic acid cycle ']	-1.06434	-1.01808	-1.04121
POV_30Min	aceA	[' glyoxylate cycle', 'carboxylic acid metabolic process ', ' tricarboxylic acid cycle ', ' metabolic process ']	0.483699	0.537721	0.51071
SOD_12H	aceA	[' glyoxylate cycle', 'carboxylic acid metabolic process ', ' tricarboxylic acid cycle ', ' metabolic process ']	-0.839076	-0.778278	-0.808677
XID_12H	aceA	[' tricarboxylic acid cycle ', ' metabolic process ', ' glyoxylate cycle', 'carboxylic acid metabolic process ']	-0.589287	-0.550115	-0.569701
CONTROL_control	aceB	['tricarboxylic acid cycle ', ' glyoxylate cycle']	-0.504285	-0.588359	-0.546322
ETOH_12H	aceB	['tricarboxylic acid cycle ', ' glyoxylate cycle']	1.21835	1.24068	1.22952
GLUTA_12H	aceB	[' glyoxylate cycle', 'tricarboxylic acid cycle ']	0.404199	0.412334	0.408267
ISOP_12H	aceB	[' glyoxylate cycle', 'tricarboxylic acid cycle ']	1.50936	1.53762	1.52349
PERA_12H	aceB	[' glyoxylate cycle', 'tricarboxylic acid cycle ']	-0.751541	-0.789889	-0.770715
PHE_12H	aceB	['tricarboxylic acid cycle ', ' glyoxylate cycle']	-0.407948	-0.359021	-0.383484
POV_12H	aceB	[' glyoxylate cycle', 'tricarboxylic acid cycle ']	-1.06423	-1.01085	-1.03754
POV_30Min	aceB	[' glyoxylate cycle', 'tricarboxylic acid cycle ']	0.411573	0.463791	0.437682
SOD_12H	aceB	[' glyoxylate cycle', 'tricarboxylic acid cycle ']	-0.856444	-0.797767	-0.827106
XID_12H	aceB	['tricarboxylic acid cycle ', ' glyoxylate cycle']	-0.56687	-0.5243	-0.545585
CONTROL_control	aceE	['metabolic process ', ' glycolytic process', ' oxidation-reduction process ']	0.401607	0.328405	0.365006
ETOH_12H	aceE	[' oxidation-reduction process ', 'metabolic process ', ' glycolytic process']	0.476153	0.489246	0.482699
GLUTA_12H	aceE	['metabolic process ', ' glycolytic process', ' oxidation-reduction process ']	0.457863	0.462104	0.459984
ISOP_12H	aceE	[' glycolytic process', 'metabolic process ', ' oxidation-reduction process ']	0.558361	0.582408	0.570385
PERA_12H	aceE	[' glycolytic process', 'metabolic process ', ' oxidation-reduction process ']	0.934526	0.891892	0.913209
PHE_12H	aceE	['metabolic process ', ' oxidation-reduction process ', ' glycolytic process']	0.508891	0.554784	0.531837
PHE_30Min	aceE	[' glycolytic process', 'metabolic process ', ' oxidation-reduction process ']	-0.560348	-0.576313	-0.568331
POV_12H	aceE	[' oxidation-reduction process ', ' glycolytic process', 'metabolic process ']	0.611736	0.665616	0.638676
POV_30Min	aceE	['metabolic process ', ' glycolytic process', ' oxidation-reduction process ']	-0.537631	-0.483181	-0.510406
SOD_12H	aceE	[' glycolytic process', 'metabolic process ', ' oxidation-reduction process ']	0.700852	0.753186	0.727019
XID_12H	aceE	[' oxidation-reduction process ', 'metabolic process ', ' glycolytic process']	0.604126	0.641075	0.6226
CONTROL_control	aceF	[' oxidation-reduction process ', ' metabolic process ', ' pyruvate metabolic process ', ' acetyl-CoA biosynthetic process from pyruvate ', ' glycolytic process']	0.534568	0.461389	0.497979
ETOH_12H	aceF	[' oxidation-reduction process ', ' glycolytic process', ' acetyl-CoA biosynthetic process from pyruvate ', ' pyruvate metabolic process ', ' metabolic process ']	0.442341	0.457374	0.449858
ISOP_12H	aceF	[' metabolic process ', ' acetyl-CoA biosynthetic process from pyruvate ', ' pyruvate metabolic process ', ' glycolytic process', ' oxidation-reduction process ']	0.555262	0.5813	0.568281
PERA_12H	aceF	[' oxidation-reduction process ', ' glycolytic process', ' pyruvate metabolic process ', ' metabolic process ', ' acetyl-CoA biosynthetic process from pyruvate ']	0.816191	0.775609	0.7959
PHE_12H	aceF	[' glycolytic process', ' metabolic process ', ' acetyl-CoA biosynthetic process from pyruvate ', ' pyruvate metabolic process ', ' oxidation-reduction process ']	0.603885	0.651758	0.627822
POV_12H	aceF	[' acetyl-CoA biosynthetic process from pyruvate ', ' metabolic process ', ' glycolytic process', ' pyruvate metabolic process ', ' oxidation-reduction process ']	0.752577	0.809563	0.78107
POV_30Min	aceF	[' acetyl-CoA biosynthetic process from pyruvate ', ' pyruvate metabolic process ', ' metabolic process ', ' oxidation-reduction process ', ' glycolytic process']	-0.51119	-0.457622	-0.484406
SOD_12H	aceF	[' pyruvate metabolic process ', ' oxidation-reduction process ', ' glycolytic process', ' acetyl-CoA biosynthetic process from pyruvate ', ' metabolic process ']	0.849965	0.903726	0.876846
XID_12H	aceF	[' pyruvate metabolic process ', ' metabolic process ', ' acetyl-CoA biosynthetic process from pyruvate ', ' glycolytic process', ' oxidation-reduction process ']	0.764517	0.803524	0.78402
ETOH_12H	aceK	[' phosphorylation ', ' peptidyl-serine phosphorylation ', 'protein dephosphorylation ', ' regulation of catalytic activity ', ' tricarboxylic acid cycle ', ' dephosphorylation ', ' glyoxylate cycle', ' glucose metabolic process ']	0.931144	0.95584	0.943492
ISOP_12H	aceK	[' peptidyl-serine phosphorylation ', 'protein dephosphorylation ', ' glyoxylate cycle', ' tricarboxylic acid cycle ', ' glucose metabolic process ', ' phosphorylation ', ' dephosphorylation ', ' regulation of catalytic activity ']	1.29543	1.32562	1.31052
PERA_12H	aceK	[' regulation of catalytic activity ', ' peptidyl-serine phosphorylation ', ' dephosphorylation ', ' glucose metabolic process ', ' tricarboxylic acid cycle ', 'protein dephosphorylation ', ' phosphorylation ', ' glyoxylate cycle']	-1.08039	-1.11731	-1.09885
POV_12H	aceK	[' regulation of catalytic activity ', ' phosphorylation ', ' dephosphorylation ', ' peptidyl-serine phosphorylation ', 'protein dephosphorylation ', ' glucose metabolic process ', ' tricarboxylic acid cycle ', ' glyoxylate cycle']	-1.06696	-1.0168	-1.04188
POV_30Min	aceK	[' dephosphorylation ', ' phosphorylation ', ' glucose metabolic process ', ' regulation of catalytic activity ', ' glyoxylate cycle', ' peptidyl-serine phosphorylation ', ' tricarboxylic acid cycle ', 'protein dephosphorylation ']	0.354294	0.408856	0.381575
SOD_12H	aceK	[' peptidyl-serine phosphorylation ', ' glucose metabolic process ', ' phosphorylation ', ' dephosphorylation ', 'protein dephosphorylation ', ' tricarboxylic acid cycle ', ' regulation of catalytic activity ', ' glyoxylate cycle']	-0.809751	-0.732298	-0.771024
XID_12H	aceK	['protein dephosphorylation ', ' tricarboxylic acid cycle ', ' glyoxylate cycle', ' peptidyl-serine phosphorylation ', ' phosphorylation ', ' regulation of catalytic activity ', ' glucose metabolic process ', ' dephosphorylation ']	-0.608644	-0.563157	-0.5859
GLUTA_12H	ackA	[' single-species biofilm formation on inanimate substrate ', ' acetyl-CoA biosynthetic process ', ' acetate metabolic process ', ' acetate biosynthetic process ', 'metabolic process ', ' organic acid metabolic process ', ' phosphorylation', ' propionate biosynthetic process ']	0.516992	0.525257	0.521125
PERA_12H	ackA	[' acetate metabolic process ', ' acetate biosynthetic process ', ' single-species biofilm formation on inanimate substrate ', ' phosphorylation', ' acetyl-CoA biosynthetic process ', ' propionate biosynthetic process ', ' organic acid metabolic process ', 'metabolic process ']	1.83018	1.79341	1.8118
PHE_12H	ackA	[' acetate biosynthetic process ', ' acetate metabolic process ', ' single-species biofilm formation on inanimate substrate ', 'metabolic process ', ' organic acid metabolic process ', ' acetyl-CoA biosynthetic process ', ' phosphorylation', ' propionate biosynthetic process ']	1.0492	1.1013	1.07525
PHE_30Min	ackA	[' phosphorylation', ' acetate biosynthetic process ', ' organic acid metabolic process ', 'metabolic process ', ' single-species biofilm formation on inanimate substrate ', ' acetyl-CoA biosynthetic process ', ' acetate metabolic process ', ' propionate biosynthetic process ']	-0.769025	-0.785725	-0.777375
POV_12H	ackA	[' organic acid metabolic process ', ' single-species biofilm formation on inanimate substrate ', ' acetate metabolic process ', 'metabolic process ', ' propionate biosynthetic process ', ' acetate biosynthetic process ', ' acetyl-CoA biosynthetic process ', ' phosphorylation']	1.5159	1.57652	1.54621
POV_30Min	ackA	[' single-species biofilm formation on inanimate substrate ', ' propionate biosynthetic process ', ' acetyl-CoA biosynthetic process ', ' organic acid metabolic process ', ' acetate metabolic process ', 'metabolic process ', ' phosphorylation', ' acetate biosynthetic process ']	-0.554313	-0.50002	-0.527166
SOD_12H	ackA	[' phosphorylation', ' acetate biosynthetic process ', ' acetyl-CoA biosynthetic process ', 'metabolic process ', ' acetate metabolic process ', ' single-species biofilm formation on inanimate substrate ', ' organic acid metabolic process ', ' propionate biosynthetic process ']	1.30714	1.36752	1.33733
XID_12H	ackA	['metabolic process ', ' acetyl-CoA biosynthetic process ', ' phosphorylation', ' propionate biosynthetic process ', ' acetate metabolic process ', ' single-species biofilm formation on inanimate substrate ', ' organic acid metabolic process ', ' acetate biosynthetic process ']	0.982984	1.02544	1.00421
ETOH_12H	acnA	[' anaerobic respiration ', 'metabolic process ', ' tricarboxylic acid cycle', ' response to oxidative stress ', ' glyoxylate cycle ']	-1.22095	-1.18685	-1.2039
PERA_12H	acnA	[' glyoxylate cycle ', ' tricarboxylic acid cycle', ' anaerobic respiration ', 'metabolic process ', ' response to oxidative stress ']	-0.995493	-1.02103	-1.00826
PHE_12H	acnA	['metabolic process ', ' anaerobic respiration ', ' tricarboxylic acid cycle', ' glyoxylate cycle ', ' response to oxidative stress ']	-0.579784	-0.517458	-0.548621
POV_12H	acnA	[' glyoxylate cycle ', ' anaerobic respiration ', 'metabolic process ', ' response to oxidative stress ', ' tricarboxylic acid cycle']	-0.874362	-0.817511	-0.845937
SOD_12H	acnA	[' glyoxylate cycle ', ' anaerobic respiration ', ' response to oxidative stress ', 'metabolic process ', ' tricarboxylic acid cycle']	-1.19133	-1.11121	-1.15127
XID_12H	acnA	[' response to oxidative stress ', ' anaerobic respiration ', ' tricarboxylic acid cycle', 'metabolic process ', ' glyoxylate cycle ']	-1.03943	-0.982484	-1.01096
ETOH_12H	acnB	[' tricarboxylic acid cycle', ' propionate catabolic process, 2-methylcitrate cycle ', ' glyoxylate cycle ', 'metabolic process ', ' regulation of translation ']	-0.545787	-0.529996	-0.537892
ISOP_12H	acnB	[' propionate catabolic process, 2-methylcitrate cycle ', ' tricarboxylic acid cycle', ' regulation of translation ', 'metabolic process ', ' glyoxylate cycle ']	0.667021	0.691992	0.679507
PERA_12H	acnB	[' propionate catabolic process, 2-methylcitrate cycle ', 'metabolic process ', ' glyoxylate cycle ', ' tricarboxylic acid cycle', ' regulation of translation ']	-1.0641	-1.107	-1.08555
PHE_12H	acnB	[' propionate catabolic process, 2-methylcitrate cycle ', ' tricarboxylic acid cycle', ' glyoxylate cycle ', 'metabolic process ', ' regulation of translation ']	-0.889982	-0.846762	-0.868372
PHE_30Min	acnB	[' tricarboxylic acid cycle', 'metabolic process ', ' propionate catabolic process, 2-methylcitrate cycle ', ' regulation of translation ', ' glyoxylate cycle ']	0.464584	0.451075	0.45783
POV_12H	acnB	[' regulation of translation ', ' tricarboxylic acid cycle', 'metabolic process ', ' glyoxylate cycle ', ' propionate catabolic process, 2-methylcitrate cycle ']	-1.11209	-1.09143	-1.10176
SOD_12H	acnB	[' tricarboxylic acid cycle', 'metabolic process ', ' regulation of translation ', ' propionate catabolic process, 2-methylcitrate cycle ', ' glyoxylate cycle ']	-1.44257	-1.395	-1.41878
XID_12H	acnB	[' glyoxylate cycle ', ' propionate catabolic process, 2-methylcitrate cycle ', 'metabolic process ', ' regulation of translation ', ' tricarboxylic acid cycle']	-1.5552	-1.51533	-1.53526
BENZ_30Min	acrA	[' transport ', ' response to antibiotic', ' drug transmembrane transport ', ' transmembrane transport ', 'bile acid and bile salt transport ']	1.44789	1.46257	1.45523
PHE_12H	acrA	[' transport ', 'bile acid and bile salt transport ', ' transmembrane transport ', ' drug transmembrane transport ', ' response to antibiotic']	0.305073	0.351193	0.328133
PHE_30Min	acrA	[' response to antibiotic', 'bile acid and bile salt transport ', ' transport ', ' transmembrane transport ', ' drug transmembrane transport ']	0.627299	0.612161	0.61973
BENZ_30Min	acrB	[' transport ', ' response to drug ', ' drug transmembrane transport', 'drug export ']	1.5502	1.56494	1.55757
PHE_12H	acrB	[' response to drug ', ' transport ', ' drug transmembrane transport', 'drug export ']	0.449295	0.50466	0.476977
PHE_30Min	acrB	[' drug transmembrane transport', ' response to drug ', ' transport ', 'drug export ']	0.675212	0.65962	0.667416
BENZ_30Min	acrR	[' response to drug ', ' transcription, DNA-templated', ' negative regulation of transcription, DNA-templated ', 'regulation of transcription, DNA-templated ']	2.11979	2.1347	2.12724
ETOH_12H	acs	[' post-translational protein acetylation ', 'protein deacetylation ', ' acetyl-CoA biosynthetic process from acetate ', ' chemotaxis ', ' metabolic process ', ' peptidyl-lysine acetylation ', ' acetate catabolic process']	-0.776177	-0.752629	-0.764403
ISOP_12H	acs	[' acetate catabolic process', ' peptidyl-lysine acetylation ', 'protein deacetylation ', ' chemotaxis ', ' acetyl-CoA biosynthetic process from acetate ', ' metabolic process ', ' post-translational protein acetylation ']	1.37977	1.40793	1.39385
PERA_12H	acs	['protein deacetylation ', ' peptidyl-lysine acetylation ', ' acetyl-CoA biosynthetic process from acetate ', ' metabolic process ', ' acetate catabolic process', ' post-translational protein acetylation ', ' chemotaxis ']	-2.22139	-2.25866	-2.24002
PHE_12H	acs	[' acetyl-CoA biosynthetic process from acetate ', ' acetate catabolic process', ' metabolic process ', ' post-translational protein acetylation ', 'protein deacetylation ', ' chemotaxis ', ' peptidyl-lysine acetylation ']	-1.73959	-1.68163	-1.71061
POV_12H	acs	[' acetate catabolic process', ' post-translational protein acetylation ', ' metabolic process ', ' chemotaxis ', ' peptidyl-lysine acetylation ', 'protein deacetylation ', ' acetyl-CoA biosynthetic process from acetate ']	-2.26858	-2.22242	-2.2455
SOD_12H	acs	[' chemotaxis ', ' metabolic process ', ' acetate catabolic process', ' peptidyl-lysine acetylation ', ' acetyl-CoA biosynthetic process from acetate ', 'protein deacetylation ', ' post-translational protein acetylation ']	-2.25282	-2.3087	-2.28076
XID_12H	acs	['protein deacetylation ', ' post-translational protein acetylation ', ' acetyl-CoA biosynthetic process from acetate ', ' acetate catabolic process', ' peptidyl-lysine acetylation ', ' chemotaxis ', ' metabolic process ']	-2.38619	-2.32929	-2.35774
XID_12H	add	['hypoxanthine biosynthetic process ', ' hypoxanthine salvage ', ' purine nucleotide salvage ', ' purine nucleotide interconversion ', ' inosine biosynthetic process', ' purine ribonucleoside monophosphate biosynthetic process ', ' nucleotide metabolic process ', ' adenosine catabolic process ', ' cellular response to DNA damage stimulus ']	1.11642	1.19773	1.15707
XID_12H	adeP	[' transport ', ' proton transport ', 'purine nucleobase transmembrane transport ', ' adenine transport', ' transmembrane transport ', ' purine nucleobase transport ']	-0.373216	-0.330255	-0.351736
BENZ_30Min	adhE	[' ethanol biosynthetic process ', 'metabolic process ', ' alcohol metabolic process ', ' carbon utilization ', ' oxidation-reduction process']	-0.969517	-0.95761	-0.963564
ETOH_12H	adhE	[' carbon utilization ', 'metabolic process ', ' alcohol metabolic process ', ' ethanol biosynthetic process ', ' oxidation-reduction process']	-0.631544	-0.608743	-0.620144
GLUTA_12H	adhE	[' carbon utilization ', 'metabolic process ', ' ethanol biosynthetic process ', ' oxidation-reduction process', ' alcohol metabolic process ']	0.719129	0.732055	0.725592
ISOP_12H	adhE	['metabolic process ', ' ethanol biosynthetic process ', ' carbon utilization ', ' alcohol metabolic process ', ' oxidation-reduction process']	-0.577428	-0.54685	-0.562139
PERA_12H	adhE	[' carbon utilization ', 'metabolic process ', ' alcohol metabolic process ', ' ethanol biosynthetic process ', ' oxidation-reduction process']	2.76168	2.72653	2.74411
PHE_12H	adhE	[' oxidation-reduction process', ' ethanol biosynthetic process ', 'metabolic process ', ' alcohol metabolic process ', ' carbon utilization ']	1.72633	1.7784	1.75237
PHE_30Min	adhE	[' oxidation-reduction process', ' ethanol biosynthetic process ', ' carbon utilization ', 'metabolic process ', ' alcohol metabolic process ']	-1.05382	-1.07139	-1.0626
POV_12H	adhE	[' oxidation-reduction process', ' ethanol biosynthetic process ', ' carbon utilization ', ' alcohol metabolic process ', 'metabolic process ']	2.26098	2.34132	2.30115
POV_30Min	adhE	[' alcohol metabolic process ', ' carbon utilization ', 'metabolic process ', ' ethanol biosynthetic process ', ' oxidation-reduction process']	-0.619118	-0.567232	-0.593175
SOD_12H	adhE	['metabolic process ', ' oxidation-reduction process', ' alcohol metabolic process ', ' ethanol biosynthetic process ', ' carbon utilization ']	1.53112	1.58766	1.55939
XID_12H	adhE	['metabolic process ', ' ethanol biosynthetic process ', ' oxidation-reduction process', ' alcohol metabolic process ', ' carbon utilization ']	1.89704	1.93994	1.91849
XID_12H	adhP	['acetaldehyde catabolic process ', ' cellular response to DNA damage stimulus ', ' response to ethanol ', ' oxidation-reduction process']	1.10013	1.15813	1.12913
XID_12H	adk	[' nucleotide biosynthetic process ', ' phospholipid biosynthetic process ', 'nucleotide phosphorylation ', ' ADP biosynthetic process ', ' purine ribonucleotide interconversion', ' AMP salvage ', ' nucleobase-containing compound metabolic process ', ' phosphorylation ', ' translation ', ' RNA biosynthetic process ']	-0.525504	-0.475383	-0.500444
BENZ_30Min	aer	['chemotaxis ', ' positive aerotaxis ', ' signal transduction']	-0.505639	-0.486711	-0.496175
ETOH_12H	aer	['chemotaxis ', ' positive aerotaxis ', ' signal transduction']	-0.459773	-0.428729	-0.444251
GLUTA_12H	aer	[' positive aerotaxis ', ' signal transduction', 'chemotaxis ']	-0.581047	-0.57295	-0.576998
ISOP_12H	aer	[' signal transduction', 'chemotaxis ', ' positive aerotaxis ']	-2.35753	-2.32411	-2.34082
PERA_12H	aer	['chemotaxis ', ' signal transduction', ' positive aerotaxis ']	-1.57973	-1.60215	-1.59094
PHE_12H	aer	[' signal transduction', ' positive aerotaxis ', 'chemotaxis ']	-0.953682	-0.887351	-0.920516
POV_12H	aer	[' signal transduction', ' positive aerotaxis ', 'chemotaxis ']	-1.49326	-1.45504	-1.47415
SOD_12H	aer	[' positive aerotaxis ', 'chemotaxis ', ' signal transduction']	-0.761265	-0.713236	-0.737251
XID_12H	aer	['chemotaxis ', ' positive aerotaxis ', ' signal transduction']	-2.00436	-1.95456	-1.97946
ISOP_12H	agp	['glucose catabolic process ', ' dephosphorylation']	1.55447	1.55622	1.55534
CONTROL_control	ahpC	[' cellular response to sulfate starvation ', ' cellular oxidant detoxification ', ' response to oxidative stress ', ' response to hydroperoxide ', 'cell redox homeostasis ', ' iron assimilation by chelation and transport ', ' response to alkyl hydroperoxide ', ' oxidation-reduction process']	-0.541417	-0.619263	-0.58034
ETOH_12H	ahpC	[' cellular oxidant detoxification ', ' response to oxidative stress ', ' response to alkyl hydroperoxide ', 'cell redox homeostasis ', ' cellular response to sulfate starvation ', ' oxidation-reduction process', ' iron assimilation by chelation and transport ', ' response to hydroperoxide ']	0.318567	0.34229	0.330429
ISOP_12H	ahpC	[' cellular oxidant detoxification ', ' response to hydroperoxide ', ' cellular response to sulfate starvation ', ' response to oxidative stress ', ' oxidation-reduction process', ' response to alkyl hydroperoxide ', ' iron assimilation by chelation and transport ', 'cell redox homeostasis ']	0.300076	0.331558	0.315817
PHE_12H	ahpC	[' response to alkyl hydroperoxide ', ' cellular oxidant detoxification ', ' iron assimilation by chelation and transport ', 'cell redox homeostasis ', ' oxidation-reduction process', ' cellular response to sulfate starvation ', ' response to hydroperoxide ', ' response to oxidative stress ']	-0.394391	-0.342169	-0.36828
SOD_12H	ahpC	[' response to alkyl hydroperoxide ', ' response to hydroperoxide ', 'cell redox homeostasis ', ' iron assimilation by chelation and transport ', ' cellular response to sulfate starvation ', ' oxidation-reduction process', ' cellular oxidant detoxification ', ' response to oxidative stress ']	-0.367556	-0.305026	-0.336291
BENZ_30Min	ahpF	['cell redox homeostasis ', ' response to reactive oxygen species ', ' oxidation-reduction process']	0.476331	0.491839	0.484085
CONTROL_control	ahpF	[' oxidation-reduction process', ' response to reactive oxygen species ', 'cell redox homeostasis ']	-0.48674	-0.529228	-0.507984
ISOP_12H	ahpF	[' response to reactive oxygen species ', 'cell redox homeostasis ', ' oxidation-reduction process']	0.426621	0.452109	0.439365
POV_30Min	ahpF	[' response to reactive oxygen species ', ' oxidation-reduction process', 'cell redox homeostasis ']	0.405525	0.459693	0.432609
SOD_12H	alaA	['biosynthetic process ', ' L-alanine biosynthetic process from pyruvate', ' response to antibiotic ', ' cellular response to DNA damage stimulus ', ' alanine biosynthetic process ', ' D-alanine biosynthetic process ']	-0.514886	-0.44972	-0.482303
XID_12H	alaA	[' D-alanine biosynthetic process ', ' L-alanine biosynthetic process from pyruvate', ' cellular response to DNA damage stimulus ', ' alanine biosynthetic process ', 'biosynthetic process ', ' response to antibiotic ']	-0.880042	-0.846131	-0.863087
BENZ_30Min	aldA	[' protein homotetramerization ', 'metabolic process ', ' L-fucose catabolic process', ' rhamnose catabolic process ', ' oxidation-reduction process ']	-1.52069	-1.49711	-1.5089
GLUTA_12H	aldA	[' oxidation-reduction process ', 'metabolic process ', ' L-fucose catabolic process', ' rhamnose catabolic process ', ' protein homotetramerization ']	-0.646194	-0.636133	-0.641164
ISOP_12H	aldA	['metabolic process ', ' oxidation-reduction process ', ' protein homotetramerization ', ' rhamnose catabolic process ', ' L-fucose catabolic process']	1.98319	2.01936	2.00128
PERA_12H	aldA	[' L-fucose catabolic process', ' rhamnose catabolic process ', 'metabolic process ', ' oxidation-reduction process ', ' protein homotetramerization ']	-2.12332	-2.15514	-2.13923
PHE_12H	aldA	[' oxidation-reduction process ', 'metabolic process ', ' L-fucose catabolic process', ' protein homotetramerization ', ' rhamnose catabolic process ']	-1.73522	-1.67753	-1.70637
POV_12H	aldA	['metabolic process ', ' L-fucose catabolic process', ' rhamnose catabolic process ', ' oxidation-reduction process ', ' protein homotetramerization ']	-2.24524	-2.20908	-2.22716
SOD_12H	aldA	[' protein homotetramerization ', ' rhamnose catabolic process ', 'metabolic process ', ' L-fucose catabolic process', ' oxidation-reduction process ']	-2.06507	-1.96063	-2.01285
XID_12H	aldA	[' oxidation-reduction process ', ' L-fucose catabolic process', 'metabolic process ', ' rhamnose catabolic process ', ' protein homotetramerization ']	-2.47202	-2.41949	-2.44576
SOD_12H	allR	['regulation of transcription, DNA-templated ', ' negative regulation of transcription, DNA-templated', ' cellular response to DNA damage stimulus ', ' transcription, DNA-templated ']	0.394772	0.460881	0.427826
XID_12H	allR	[' transcription, DNA-templated ', ' cellular response to DNA damage stimulus ', 'regulation of transcription, DNA-templated ', ' negative regulation of transcription, DNA-templated']	0.610591	0.657122	0.633856
PHE_12H	amiD	['peptidoglycan turnover ', ' peptidoglycan catabolic process', ' cell wall organization ']	0.563807	0.646553	0.60518
PHE_12H	amn	['AMP metabolic process ', ' AMP salvage ', ' metabolic process', ' nucleoside metabolic process ']	-0.444072	-0.398844	-0.421458
PHE_30Min	amn	[' metabolic process', ' AMP salvage ', ' nucleoside metabolic process ', 'AMP metabolic process ']	-0.586805	-0.606748	-0.596776
SOD_12H	amn	[' nucleoside metabolic process ', ' metabolic process', ' AMP salvage ', 'AMP metabolic process ']	-0.524676	-0.461947	-0.493312
PHE_30Min	ampG	[' transmembrane transport ', ' peptidoglycan metabolic process', 'transport ', ' peptidoglycan transport ']	0.611802	0.605446	0.608624
ETOH_12H	amyA	['metabolic process ', ' carbohydrate metabolic process']	-0.923984	-0.909957	-0.91697
ISOP_12H	amyA	['metabolic process ', ' carbohydrate metabolic process']	-2.13812	-2.12003	-2.12907
PERA_12H	amyA	['metabolic process ', ' carbohydrate metabolic process']	-0.602516	-0.645399	-0.623958
PHE_12H	amyA	[' carbohydrate metabolic process', 'metabolic process ']	-0.599257	-0.554742	-0.577
POV_12H	amyA	[' carbohydrate metabolic process', 'metabolic process ']	-0.682865	-0.636126	-0.659495
POV_30Min	amyA	['metabolic process ', ' carbohydrate metabolic process']	0.361539	0.415712	0.388626
SOD_12H	amyA	[' carbohydrate metabolic process', 'metabolic process ']	-0.629014	-0.582913	-0.605963
XID_12H	amyA	[' carbohydrate metabolic process', 'metabolic process ']	-0.548329	-0.508638	-0.528483
ETOH_12H	apt	[' adenine salvage ', ' purine ribonucleoside salvage', ' AMP salvage ', 'nucleoside metabolic process ']	-0.740016	-0.726836	-0.733426
ISOP_12H	apt	[' AMP salvage ', 'nucleoside metabolic process ', ' purine ribonucleoside salvage', ' adenine salvage ']	-0.762486	-0.741935	-0.75221
ETOH_12H	arcA	[' transcription, DNA-templated ', ' positive regulation of transcription, DNA-templated', ' negative regulation of transcription, DNA-templated ', ' phosphorelay signal transduction system ', 'regulation of transcription, DNA-templated ']	-0.335014	-0.305862	-0.320438
ISOP_12H	arcA	[' positive regulation of transcription, DNA-templated', ' negative regulation of transcription, DNA-templated ', ' phosphorelay signal transduction system ', ' transcription, DNA-templated ', 'regulation of transcription, DNA-templated ']	-0.525633	-0.488813	-0.507223
PHE_30Min	arcA	[' negative regulation of transcription, DNA-templated ', 'regulation of transcription, DNA-templated ', ' transcription, DNA-templated ', ' phosphorelay signal transduction system ', ' positive regulation of transcription, DNA-templated']	-0.587154	-0.605193	-0.596174
SOD_12H	arcA	['regulation of transcription, DNA-templated ', ' phosphorelay signal transduction system ', ' transcription, DNA-templated ', ' negative regulation of transcription, DNA-templated ', ' positive regulation of transcription, DNA-templated']	-0.49319	-0.418415	-0.455802
ETOH_12H	arcB	[' signal transduction ', 'phosphorelay signal transduction system ', ' signal transduction by protein phosphorylation ', ' protein autophosphorylation', ' phosphorylation ', ' peptidyl-histidine phosphorylation ', ' regulation of transcription, DNA-templated ', ' transcription, DNA-templated ']	0.374695	0.381875	0.378285
PERA_12H	argA	['cellular amino acid biosynthetic process ', ' arginine biosynthetic process']	0.849702	0.815484	0.832593
XID_12H	argA	[' arginine biosynthetic process', 'cellular amino acid biosynthetic process ']	-1.8249	-1.77646	-1.80068
POV_30Min	argB	[' phosphorylation ', ' cellular response to DNA damage stimulus ', ' arginine biosynthetic process', 'cellular amino acid biosynthetic process ']	-1.50131	-1.43472	-1.46801
XID_12H	argB	[' phosphorylation ', ' cellular response to DNA damage stimulus ', 'cellular amino acid biosynthetic process ', ' arginine biosynthetic process']	-2.37483	-2.33637	-2.3556
PERA_12H	argC	[' arginine biosynthetic process', 'cellular amino acid biosynthetic process ', ' oxidation-reduction process ']	0.941533	0.905557	0.923545
XID_12H	argC	['cellular amino acid biosynthetic process ', ' arginine biosynthetic process', ' oxidation-reduction process ']	-2.16431	-2.11577	-2.14004
GLUTA_12H	argD	[' arginine biosynthetic process via ornithine ', ' lysine biosynthetic process ', ' arginine metabolic process ', ' cellular amino acid biosynthetic process ', ' lysine biosynthetic process via diaminopimelate ', ' cellular amino acid metabolic process ', ' arginine biosynthetic process', 'lysine biosynthetic process via diaminopimelate and N-succinyl-2-amino-6-ketopimelate ']	-0.853641	-0.863243	-0.858442
XID_12H	argD	['lysine biosynthetic process via diaminopimelate and N-succinyl-2-amino-6-ketopimelate ', ' arginine biosynthetic process via ornithine ', ' cellular amino acid biosynthetic process ', ' arginine metabolic process ', ' cellular amino acid metabolic process ', ' arginine biosynthetic process', ' lysine biosynthetic process ', ' lysine biosynthetic process via diaminopimelate ']	-1.45173	-1.42995	-1.44084
BENZ_30Min	argE	[' metabolic process ', ' arginine biosynthetic process', 'cellular amino acid biosynthetic process ', ' proteolysis ']	-0.403238	-0.38461	-0.393924
CONTROL_control	argE	[' metabolic process ', 'cellular amino acid biosynthetic process ', ' proteolysis ', ' arginine biosynthetic process']	0.638732	0.545187	0.591959
ISOP_12H	argE	[' metabolic process ', ' arginine biosynthetic process', 'cellular amino acid biosynthetic process ', ' proteolysis ']	-0.381805	-0.340363	-0.361084
PHE_30Min	argE	[' metabolic process ', ' arginine biosynthetic process', 'cellular amino acid biosynthetic process ', ' proteolysis ']	-0.932607	-0.945294	-0.93895
POV_30Min	argE	[' proteolysis ', ' metabolic process ', ' arginine biosynthetic process', 'cellular amino acid biosynthetic process ']	-0.378342	-0.322341	-0.350342
SOD_12H	argE	[' metabolic process ', ' arginine biosynthetic process', ' proteolysis ', 'cellular amino acid biosynthetic process ']	-0.358768	-0.284448	-0.321608
XID_12H	argE	[' arginine biosynthetic process', ' metabolic process ', ' proteolysis ', 'cellular amino acid biosynthetic process ']	-0.604832	-0.55011	-0.577471
PERA_12H	argF	[' cellular amino acid biosynthetic process ', ' urea cycle ', ' cellular response to DNA damage stimulus ', 'arginine biosynthetic process via ornithine ', ' cellular amino acid metabolic process ', ' ornithine metabolic process ', ' arginine biosynthetic process']	1.01041	0.963644	0.987028
XID_12H	argF	[' ornithine metabolic process ', ' cellular response to DNA damage stimulus ', ' arginine biosynthetic process', ' urea cycle ', ' cellular amino acid metabolic process ', ' cellular amino acid biosynthetic process ', 'arginine biosynthetic process via ornithine ']	-2.18098	-2.14592	-2.16345
BENZ_30Min	argG	['argininosuccinate metabolic process ', ' urea cycle ', ' arginine biosynthetic process', ' cellular amino acid biosynthetic process ']	-1.35323	-1.32625	-1.33974
CONTROL_control	argG	[' cellular amino acid biosynthetic process ', ' arginine biosynthetic process', ' urea cycle ', 'argininosuccinate metabolic process ']	1.48773	1.4212	1.45447
ISOP_12H	argG	[' urea cycle ', 'argininosuccinate metabolic process ', ' arginine biosynthetic process', ' cellular amino acid biosynthetic process ']	-0.85584	-0.82546	-0.84065
PERA_12H	argG	[' arginine biosynthetic process', 'argininosuccinate metabolic process ', ' urea cycle ', ' cellular amino acid biosynthetic process ']	0.644698	0.604434	0.624566
PHE_30Min	argG	[' arginine biosynthetic process', 'argininosuccinate metabolic process ', ' urea cycle ', ' cellular amino acid biosynthetic process ']	-1.36143	-1.36844	-1.36494
POV_30Min	argG	['argininosuccinate metabolic process ', ' cellular amino acid biosynthetic process ', ' urea cycle ', ' arginine biosynthetic process']	-1.75121	-1.68619	-1.7187
XID_12H	argG	[' cellular amino acid biosynthetic process ', ' arginine biosynthetic process', 'argininosuccinate metabolic process ', ' urea cycle ']	-1.54373	-1.50052	-1.52212
CONTROL_control	argH	['protein tetramerization ', ' arginine biosynthetic process', ' arginine biosynthetic process via ornithine ', ' cellular amino acid biosynthetic process ']	1.66736	1.59726	1.63231
ISOP_12H	argH	[' cellular amino acid biosynthetic process ', ' arginine biosynthetic process', ' arginine biosynthetic process via ornithine ', 'protein tetramerization ']	-0.872021	-0.845848	-0.858934
XID_12H	argH	['protein tetramerization ', ' arginine biosynthetic process', ' arginine biosynthetic process via ornithine ', ' cellular amino acid biosynthetic process ']	-1.56359	-1.52334	-1.54347
BENZ_30Min	argI	[' cellular amino acid biosynthetic process ', ' ornithine metabolic process ', ' cellular amino acid metabolic process ', ' metabolic process ', ' urea cycle ', 'arginine biosynthetic process via ornithine ', ' arginine biosynthetic process']	-1.81316	-1.78295	-1.79805
ETOH_12H	argI	[' cellular amino acid biosynthetic process ', ' cellular amino acid metabolic process ', ' arginine biosynthetic process', ' ornithine metabolic process ', ' urea cycle ', ' metabolic process ', 'arginine biosynthetic process via ornithine ']	-1.10503	-1.11289	-1.10896
ISOP_12H	argI	[' metabolic process ', ' ornithine metabolic process ', ' cellular amino acid biosynthetic process ', ' cellular amino acid metabolic process ', ' urea cycle ', 'arginine biosynthetic process via ornithine ', ' arginine biosynthetic process']	-1.18311	-1.17561	-1.17936
PERA_12H	argI	['arginine biosynthetic process via ornithine ', ' arginine biosynthetic process', ' cellular amino acid metabolic process ', ' metabolic process ', ' ornithine metabolic process ', ' cellular amino acid biosynthetic process ', ' urea cycle ']	1.17777	1.11409	1.14593
PHE_30Min	argI	[' cellular amino acid metabolic process ', ' cellular amino acid biosynthetic process ', ' ornithine metabolic process ', ' urea cycle ', ' metabolic process ', 'arginine biosynthetic process via ornithine ', ' arginine biosynthetic process']	-1.55625	-1.55506	-1.55565
POV_30Min	argI	[' cellular amino acid biosynthetic process ', 'arginine biosynthetic process via ornithine ', ' arginine biosynthetic process', ' ornithine metabolic process ', ' cellular amino acid metabolic process ', ' metabolic process ', ' urea cycle ']	-1.80538	-1.7387	-1.77204
XID_12H	argI	[' ornithine metabolic process ', ' metabolic process ', ' cellular amino acid biosynthetic process ', 'arginine biosynthetic process via ornithine ', ' urea cycle ', ' cellular amino acid metabolic process ', ' arginine biosynthetic process']	-2.33042	-2.31384	-2.32213
ETOH_12H	argT	[' transport', 'amino acid transport ']	-0.760524	-0.730094	-0.745309
PERA_12H	argT	[' transport', 'amino acid transport ']	-1.3884	-1.4183	-1.40335
PHE_12H	argT	['amino acid transport ', ' transport']	-0.916023	-0.863426	-0.889725
PHE_30Min	argT	['amino acid transport ', ' transport']	-0.648088	-0.672651	-0.66037
POV_12H	argT	['amino acid transport ', ' transport']	-1.42483	-1.37601	-1.40042
SOD_12H	argT	['amino acid transport ', ' transport']	-1.03269	-0.982309	-1.0075
XID_12H	argT	[' transport', 'amino acid transport ']	-0.825184	-0.772521	-0.798853
BENZ_30Min	aroA	['aromatic amino acid family biosynthetic process ', ' chorismate biosynthetic process', ' cellular amino acid biosynthetic process ']	0.532826	0.549075	0.540951
ISOP_12H	aroA	['aromatic amino acid family biosynthetic process ', ' cellular amino acid biosynthetic process ', ' chorismate biosynthetic process']	-0.375873	-0.357847	-0.36686
POV_30Min	aroA	[' chorismate biosynthetic process', ' cellular amino acid biosynthetic process ', 'aromatic amino acid family biosynthetic process ']	0.374772	0.429253	0.402013
CONTROL_control	aroC	['aromatic amino acid family biosynthetic process ', ' cellular amino acid biosynthetic process ', ' chorismate biosynthetic process']	0.38646	0.334005	0.360233
ETOH_12H	aroF	['biosynthetic process ', ' aromatic amino acid family biosynthetic process ', ' chorismate biosynthetic process', ' cellular amino acid biosynthetic process ']	-0.708144	-0.702515	-0.705329
GLUTA_12H	aroF	[' cellular amino acid biosynthetic process ', ' chorismate biosynthetic process', ' aromatic amino acid family biosynthetic process ', 'biosynthetic process ']	-0.94151	-0.933993	-0.937752
ISOP_12H	aroF	[' cellular amino acid biosynthetic process ', ' aromatic amino acid family biosynthetic process ', 'biosynthetic process ', ' chorismate biosynthetic process']	-2.28845	-2.26612	-2.27729
PHE_12H	aroF	[' aromatic amino acid family biosynthetic process ', ' cellular amino acid biosynthetic process ', ' chorismate biosynthetic process', 'biosynthetic process ']	-1.18134	-1.14231	-1.16183
SOD_12H	aroF	[' cellular amino acid biosynthetic process ', ' chorismate biosynthetic process', 'biosynthetic process ', ' aromatic amino acid family biosynthetic process ']	-0.909923	-0.833714	-0.871818
XID_12H	aroF	[' chorismate biosynthetic process', ' cellular amino acid biosynthetic process ', 'biosynthetic process ', ' aromatic amino acid family biosynthetic process ']	3.07544	3.11147	3.09346
ISOP_12H	aroG	['biosynthetic process ', ' cellular amino acid biosynthetic process', ' chorismate biosynthetic process ', ' aromatic amino acid family biosynthetic process ']	-0.375774	-0.352109	-0.363942
ETOH_12H	aroH	[' aromatic amino acid family biosynthetic process ', 'biosynthetic process ', ' cellular amino acid biosynthetic process', ' chorismate biosynthetic process ']	0.710957	0.723371	0.717164
XID_12H	aroH	['biosynthetic process ', ' chorismate biosynthetic process ', ' cellular amino acid biosynthetic process', ' aromatic amino acid family biosynthetic process ']	0.506132	0.545309	0.525721
ISOP_12H	aroL	[' chorismate biosynthetic process', ' cellular amino acid biosynthetic process ', ' aromatic amino acid family biosynthetic process ', 'shikimate metabolic process ', ' phosphorylation ']	-0.677242	-0.639975	-0.658609
PHE_12H	aroL	[' cellular amino acid biosynthetic process ', ' chorismate biosynthetic process', ' phosphorylation ', ' aromatic amino acid family biosynthetic process ', 'shikimate metabolic process ']	-0.665067	-0.610572	-0.637819
PHE_30Min	aroL	['shikimate metabolic process ', ' cellular amino acid biosynthetic process ', ' chorismate biosynthetic process', ' phosphorylation ', ' aromatic amino acid family biosynthetic process ']	0.469866	0.454411	0.462139
SOD_12H	aroL	[' chorismate biosynthetic process', ' phosphorylation ', ' aromatic amino acid family biosynthetic process ', 'shikimate metabolic process ', ' cellular amino acid biosynthetic process ']	-0.719031	-0.641746	-0.680388
CONTROL_control	aroP	[' transport ', ' amino acid transmembrane transport ', ' tryptophan transport ', 'protein transmembrane transport ', ' tyrosine transport', ' amino acid transport ', ' transmembrane transport ', ' phenylalanine transport ']	0.461156	0.383752	0.422454
ISOP_12H	aroP	[' amino acid transmembrane transport ', 'protein transmembrane transport ', ' tryptophan transport ', ' tyrosine transport', ' transport ', ' transmembrane transport ', ' phenylalanine transport ', ' amino acid transport ']	-0.540036	-0.513799	-0.526917
XID_12H	aroP	[' amino acid transmembrane transport ', 'protein transmembrane transport ', ' tyrosine transport', ' phenylalanine transport ', ' transmembrane transport ', ' amino acid transport ', ' tryptophan transport ', ' transport ']	0.39092	0.430804	0.410862
BENZ_30Min	artI	['ionotropic glutamate receptor signaling pathway ', ' transport', ' amino acid transport ']	-0.561969	-0.54168	-0.551825
PERA_12H	artI	['ionotropic glutamate receptor signaling pathway ', ' amino acid transport ', ' transport']	0.861577	0.811805	0.836691
PHE_30Min	artI	[' transport', 'ionotropic glutamate receptor signaling pathway ', ' amino acid transport ']	-0.600216	-0.614759	-0.607487
BENZ_30Min	artJ	['ionotropic glutamate receptor signaling pathway ', ' amino acid transport ', ' transport', ' arginine transport ', ' L-arginine import into cell ']	-1.40871	-1.38056	-1.39463
GLUTA_12H	artJ	[' amino acid transport ', ' arginine transport ', ' L-arginine import into cell ', ' transport', 'ionotropic glutamate receptor signaling pathway ']	-0.781273	-0.760036	-0.770655
PERA_12H	artJ	[' L-arginine import into cell ', 'ionotropic glutamate receptor signaling pathway ', ' arginine transport ', ' transport', ' amino acid transport ']	1.18083	1.14388	1.16236
PHE_30Min	artJ	[' transport', 'ionotropic glutamate receptor signaling pathway ', ' L-arginine import into cell ', ' arginine transport ', ' amino acid transport ']	-1.73597	-1.73708	-1.73652
POV_12H	artJ	[' amino acid transport ', ' arginine transport ', ' L-arginine import into cell ', 'ionotropic glutamate receptor signaling pathway ', ' transport']	0.799111	0.850385	0.824748
POV_30Min	artJ	['ionotropic glutamate receptor signaling pathway ', ' amino acid transport ', ' arginine transport ', ' transport', ' L-arginine import into cell ']	-1.61892	-1.55328	-1.5861
XID_12H	artJ	[' L-arginine import into cell ', ' arginine transport ', ' amino acid transport ', ' transport', 'ionotropic glutamate receptor signaling pathway ']	-1.75655	-1.71292	-1.73474
PERA_12H	artP	[' amino acid transmembrane transport ', ' transport', ' amino acid transport ', ' L-arginine import into cell ', 'metabolic process ']	0.57026	0.55747	0.563865
ETOH_12H	asd	[' homoserine biosynthetic process', ' cellular amino acid biosynthetic process ', ' methionine biosynthetic process ', ' threonine biosynthetic process ', ' lysine biosynthetic process via diaminopimelate ', ' diaminopimelate biosynthetic process ', " 'de novo' L-methionine biosynthetic process ", ' cellular response to DNA damage stimulus ', ' isoleucine biosynthetic process ', ' cellular amino…	-0.377018	-0.352946	-0.364982
ISOP_12H	asd	[" 'de novo' L-methionine biosynthetic process ", ' homoserine biosynthetic process', ' threonine biosynthetic process ', ' cellular amino acid biosynthetic process ', ' cellular amino acid metabolic process ', ' oxidation-reduction process ', 'lysine biosynthetic process ', ' isoleucine biosynthetic process ', ' cellular response to DNA damage stimulus ', ' lysine biosynthetic process via diamin…	-0.646713	-0.614999	-0.630856
ETOH_12H	asmA	['regulation of protein targeting to membrane']	0.332288	0.354872	0.34358
GLUTA_12H	asnB	['cellular amino acid biosynthetic process ', ' asparagine biosynthetic process ', ' cellular amino acid catabolic process', ' glutamine metabolic process ', ' L-asparagine biosynthetic process ']	0.371382	0.413718	0.39255
ETOH_12H	asnS	[' translation', ' tRNA aminoacylation for protein translation ', 'asparaginyl-tRNA aminoacylation ']	0.461128	0.478875	0.470001
PHE_30Min	asnS	['asparaginyl-tRNA aminoacylation ', ' tRNA aminoacylation for protein translation ', ' translation']	0.385409	0.372557	0.378983
PERA_12H	aspA	[' aspartate metabolic process', ' cellular amino acid biosynthetic process ', 'protein tetramerization ']	1.81957	1.77696	1.79827
PHE_12H	aspA	[' cellular amino acid biosynthetic process ', ' aspartate metabolic process', 'protein tetramerization ']	1.26428	1.30416	1.28422
ETOH_12H	aspC	[' L-phenylalanine biosynthetic process ', ' cellular amino acid metabolic process ', ' L-phenylalanine biosynthetic process from chorismate via phenylpyruvate', 'biosynthetic process ']	0.592037	0.60843	0.600234
ISOP_12H	aspC	[' L-phenylalanine biosynthetic process ', ' L-phenylalanine biosynthetic process from chorismate via phenylpyruvate', ' cellular amino acid metabolic process ', 'biosynthetic process ']	0.538596	0.562489	0.550543
ETOH_12H	asr	['response to acidic pH ', ' response to zinc ion', ' response to acid chemical ']	5.26187	5.26329	5.26258
ISOP_12H	asr	[' response to zinc ion', 'response to acidic pH ', ' response to acid chemical ']	4.75955	4.76892	4.76424
CONTROL_control	atpA	[' ion transport ', ' ATP hydrolysis coupled proton transport ', ' proton transport ', ' transport ', ' ATP synthesis coupled proton transport', 'ATP metabolic process ', ' ATP biosynthetic process ']	0.476463	0.396595	0.436529
ETOH_12H	atpA	[' ATP hydrolysis coupled proton transport ', 'ATP metabolic process ', ' proton transport ', ' transport ', ' ATP synthesis coupled proton transport', ' ion transport ', ' ATP biosynthetic process ']	0.419993	0.434524	0.427259
ISOP_12H	atpA	[' ATP synthesis coupled proton transport', ' transport ', ' proton transport ', ' ATP biosynthetic process ', 'ATP metabolic process ', ' ion transport ', ' ATP hydrolysis coupled proton transport ']	0.611016	0.634061	0.622539
XID_12H	atpA	[' ATP biosynthetic process ', 'ATP metabolic process ', ' ion transport ', ' proton transport ', ' ATP hydrolysis coupled proton transport ', ' ATP synthesis coupled proton transport', ' transport ']	-0.360271	-0.323316	-0.341793
ETOH_12H	atpB	[' ion transport ', 'ATP synthesis coupled proton transport ', ' plasma membrane ATP synthesis coupled proton transport ', ' proton transport ', ' transport ', ' ATP biosynthetic process']	0.301147	0.320289	0.310718
ISOP_12H	atpB	['ATP synthesis coupled proton transport ', ' proton transport ', ' transport ', ' plasma membrane ATP synthesis coupled proton transport ', ' ion transport ', ' ATP biosynthetic process']	0.524526	0.553264	0.538895
XID_12H	atpB	[' transport ', 'ATP synthesis coupled proton transport ', ' ATP biosynthetic process', ' ion transport ', ' proton transport ', ' plasma membrane ATP synthesis coupled proton transport ']	-0.547246	-0.504482	-0.525864
ISOP_12H	atpC	[' ATP biosynthetic process', ' ATP synthesis coupled proton transport ', ' transport ', ' ion transport ', 'proton transport ']	0.499165	0.530315	0.51474
XID_12H	atpC	[' ATP synthesis coupled proton transport ', 'proton transport ', ' ion transport ', ' transport ', ' ATP biosynthetic process']	-0.393487	-0.348555	-0.371021
CONTROL_control	atpD	[' ATP hydrolysis coupled proton transport ', ' ATP biosynthetic process', ' ion transport ', ' proton transport ', ' ATP synthesis coupled proton transport ', 'ATP metabolic process ', ' transport ']	0.575489	0.511258	0.543374
ETOH_12H	atpD	['ATP metabolic process ', ' proton transport ', ' ion transport ', ' ATP biosynthetic process', ' ATP synthesis coupled proton transport ', ' ATP hydrolysis coupled proton transport ', ' transport ']	0.342357	0.358295	0.350326
ISOP_12H	atpD	[' proton transport ', ' ion transport ', ' ATP hydrolysis coupled proton transport ', 'ATP metabolic process ', ' ATP biosynthetic process', ' ATP synthesis coupled proton transport ', ' transport ']	0.477768	0.502791	0.49028
CONTROL_control	atpE	[' ATP biosynthetic process', ' transport ', ' ATP synthesis coupled proton transport ', 'proton transport ', ' ATP hydrolysis coupled proton transport ', ' ion transport ']	0.614252	0.526419	0.570336
ETOH_12H	atpE	[' ATP hydrolysis coupled proton transport ', ' transport ', ' ATP biosynthetic process', ' ATP synthesis coupled proton transport ', 'proton transport ', ' ion transport ']	0.442804	0.461295	0.452049
ISOP_12H	atpE	['proton transport ', ' ATP hydrolysis coupled proton transport ', ' ATP biosynthetic process', ' transport ', ' ion transport ', ' ATP synthesis coupled proton transport ']	0.693847	0.720876	0.707362
SOD_12H	atpE	['proton transport ', ' ATP synthesis coupled proton transport ', ' ATP hydrolysis coupled proton transport ', ' transport ', ' ion transport ', ' ATP biosynthetic process']	0.331806	0.396525	0.364165
ETOH_12H	atpF	['proton transport ', ' ATP biosynthetic process', ' ion transport ', ' transport ', ' ATP synthesis coupled proton transport ']	0.399646	0.419545	0.409596
ISOP_12H	atpF	[' transport ', ' ATP synthesis coupled proton transport ', ' ATP biosynthetic process', ' ion transport ', 'proton transport ']	0.64458	0.67428	0.65943
XID_12H	atpF	[' ATP biosynthetic process', ' transport ', 'proton transport ', ' ion transport ', ' ATP synthesis coupled proton transport ']	-0.409762	-0.367246	-0.388504
ETOH_12H	atpG	['plasma membrane ATP synthesis coupled proton transport ', ' ATP biosynthetic process', ' ATP synthesis coupled proton transport ', ' proton transport ', ' ion transport ', ' transport ']	0.307365	0.329348	0.318357
ISOP_12H	atpG	[' ATP biosynthetic process', ' ATP synthesis coupled proton transport ', ' ion transport ', ' proton transport ', ' transport ', 'plasma membrane ATP synthesis coupled proton transport ']	0.527515	0.557572	0.542543
XID_12H	atpG	[' ATP synthesis coupled proton transport ', 'plasma membrane ATP synthesis coupled proton transport ', ' proton transport ', ' transport ', ' ion transport ', ' ATP biosynthetic process']	-0.538595	-0.495536	-0.517066
CONTROL_control	atpH	['proton transport ', ' ion transport ', ' transport ', ' ATP synthesis coupled proton transport ', ' ATP biosynthetic process']	0.584973	0.50961	0.547291
ETOH_12H	atpH	[' ion transport ', ' transport ', ' ATP biosynthetic process', ' ATP synthesis coupled proton transport ', 'proton transport ']	0.460471	0.477406	0.468939
ISOP_12H	atpH	[' ion transport ', ' ATP biosynthetic process', ' ATP synthesis coupled proton transport ', 'proton transport ', ' transport ']	0.642072	0.668151	0.655111
SOD_12H	atpH	[' ion transport ', 'proton transport ', ' ATP biosynthetic process', ' ATP synthesis coupled proton transport ', ' transport ']	0.376612	0.435233	0.405922
ISOP_12H	atpI	[' ion transport ', ' transport', 'proton transport ']	0.593309	0.617555	0.605432
PHE_30Min	atpI	[' transport', 'proton transport ', ' ion transport ']	0.545926	0.528606	0.537266
XID_12H	atpI	[' ion transport ', ' transport', 'proton transport ']	-0.464196	-0.426	-0.445098
PHE_12H	avtA	[' valine biosynthetic process', ' D-alanine biosynthetic process ', 'L-alanine biosynthetic process ', ' biosynthetic process ']	-0.385197	-0.347094	-0.366145
SOD_12H	avtA	[' biosynthetic process ', 'L-alanine biosynthetic process ', ' D-alanine biosynthetic process ', ' valine biosynthetic process']	-0.526443	-0.496057	-0.51125
XID_12H	avtA	[' valine biosynthetic process', ' D-alanine biosynthetic process ', 'L-alanine biosynthetic process ', ' biosynthetic process ']	-0.479747	-0.448069	-0.463908
ETOH_12H	bamA	[' cell adhesion ', ' protein insertion into membrane', ' Gram-negative-bacterium-type cell outer membrane assembly ', 'membrane assembly ']	-0.27195	-0.257317	-0.264633
BENZ_30Min	bamD	['Gram-negative-bacterium-type cell outer membrane assembly ', ' protein insertion into membrane']	0.329538	0.345133	0.337336
CONTROL_control	bamD	[' protein insertion into membrane', 'Gram-negative-bacterium-type cell outer membrane assembly ']	-0.572542	-0.603511	-0.588026
PHE_12H	bamD	[' protein insertion into membrane', 'Gram-negative-bacterium-type cell outer membrane assembly ']	-0.697594	-0.644	-0.670797
SOD_12H	bamD	['Gram-negative-bacterium-type cell outer membrane assembly ', ' protein insertion into membrane']	-0.742282	-0.661631	-0.701957
XID_12H	bamD	[' protein insertion into membrane', 'Gram-negative-bacterium-type cell outer membrane assembly ']	-0.622816	-0.577798	-0.600307
BENZ_30Min	bamE	['response to antibiotic ', ' Gram-negative-bacterium-type cell outer membrane assembly ', ' protein insertion into membrane']	0.386978	0.401591	0.394284
SOD_12H	bamE	[' protein insertion into membrane', 'response to antibiotic ', ' Gram-negative-bacterium-type cell outer membrane assembly ']	-0.517336	-0.465849	-0.491592
BENZ_30Min	bax	['metabolic process']	0.426548	0.442072	0.43431
CONTROL_control	bax	['metabolic process']	-1.00295	-1.03783	-1.02039
ETOH_12H	bax	['metabolic process']	-0.866491	-0.851675	-0.859083
ISOP_12H	bax	['metabolic process']	-0.610522	-0.588878	-0.5997
PERA_12H	bax	['metabolic process']	-0.707246	-0.752351	-0.729798
PHE_12H	bax	['metabolic process']	-0.848937	-0.799353	-0.824145
POV_12H	bax	['metabolic process']	-0.781107	-0.746537	-0.763822
SOD_12H	bax	['metabolic process']	-0.870887	-0.794394	-0.832641
XID_12H	bax	['metabolic process']	-0.618982	-0.580366	-0.599674
BENZ_30Min	bcp	[' cellular oxidant detoxification ', ' response to oxidative stress', 'cell redox homeostasis ', ' oxidation-reduction process ']	0.4133	0.429366	0.421333
ETOH_12H	bcsE	['No']	0.507671	0.545173	0.526422
ISOP_12H	bcsE	['No']	0.598531	0.64202	0.620276
SOD_12H	bcsE	['No']	-0.521149	-0.430779	-0.475964
BENZ_30Min	bcsG	['No']	0.508835	0.523022	0.515928
ETOH_12H	bcsG	['No']	0.398483	0.422298	0.41039
BENZ_30Min	bepA	['chaperone-mediated protein folding ', ' proteolysis']	0.384812	0.398943	0.391877
ETOH_12H	betB	[' glycine betaine biosynthetic process from choline ', ' response to osmotic stress', ' protein homotetramerization ', 'metabolic process ', ' oxidation-reduction process ']	-0.46056	-0.431349	-0.445955
PERA_12H	betB	[' protein homotetramerization ', ' glycine betaine biosynthetic process from choline ', ' response to osmotic stress', ' oxidation-reduction process ', 'metabolic process ']	-0.577282	-0.608717	-0.593
PHE_12H	betB	[' oxidation-reduction process ', 'metabolic process ', ' response to osmotic stress', ' protein homotetramerization ', ' glycine betaine biosynthetic process from choline ']	-0.464193	-0.405763	-0.434978
SOD_12H	betB	['metabolic process ', ' glycine betaine biosynthetic process from choline ', ' response to osmotic stress', ' oxidation-reduction process ', ' protein homotetramerization ']	-0.685881	-0.598727	-0.642304
BENZ_30Min	bglA	[' metabolic process', ' single-organism carbohydrate catabolic process ', ' carbohydrate metabolic process ', 'glycosyl compound metabolic process ']	0.406414	0.421566	0.41399
ISOP_12H	bglJ	['regulation of transcription, DNA-templated ', ' transcription, DNA-templated ', ' positive regulation of transcription, DNA-templated']	-0.644845	-0.622502	-0.633673
SOD_12H	bglX	['glucan catabolic process ', ' metabolic process', ' carbohydrate metabolic process ']	0.379254	0.441043	0.410148
ETOH_12H	bioA	['biotin biosynthetic process']	2.15778	2.15937	2.15858
XID_12H	bioA	['biotin biosynthetic process']	2.08228	2.10441	2.09334
ETOH_12H	bioB	['biotin biosynthetic process']	1.73387	1.73761	1.73574
ISOP_12H	bioB	['biotin biosynthetic process']	1.02147	1.0287	1.02509
PHE_30Min	bioB	['biotin biosynthetic process']	1.42571	1.40813	1.41692
XID_12H	bioB	['biotin biosynthetic process']	1.71957	1.74093	1.73025
ETOH_12H	bioF	[' metabolic process ', ' biotin biosynthetic process', 'biosynthetic process ']	1.66736	1.64699	1.65718
XID_12H	bioF	['biosynthetic process ', ' metabolic process ', ' biotin biosynthetic process']	1.86654	1.86651	1.86653
ETOH_12H	bluR	[' negative regulation of transcription, DNA-templated', ' transcription, DNA-templated ', 'regulation of transcription, DNA-templated ']	0.424879	0.426143	0.425511
PHE_12H	bluR	[' negative regulation of transcription, DNA-templated', ' transcription, DNA-templated ', 'regulation of transcription, DNA-templated ']	-0.598655	-0.56697	-0.582812
SOD_12H	bluR	['regulation of transcription, DNA-templated ', ' transcription, DNA-templated ', ' negative regulation of transcription, DNA-templated']	-0.54923	-0.487091	-0.51816
ETOH_12H	bolA	['regulation of transcription, DNA-templated ', ' transcription, DNA-templated']	-0.796596	-0.762269	-0.779433
ISOP_12H	bolA	['regulation of transcription, DNA-templated ', ' transcription, DNA-templated']	-0.939612	-0.9018	-0.920706
POV_30Min	bolA	[' transcription, DNA-templated', 'regulation of transcription, DNA-templated ']	0.465743	0.518618	0.49218
XID_12H	bolA	['regulation of transcription, DNA-templated ', ' transcription, DNA-templated']	0.437154	0.489816	0.463485
PERA_12H	brnQ	[' L-alpha-amino acid transmembrane transport ', 'L-valine transmembrane transport ', ' amino acid transport ', ' transport ', ' isoleucine transport', ' leucine transport ', ' valine transport ', ' L-amino acid transport ', ' branched-chain amino acid transport ']	0.513878	0.492403	0.503141
PHE_12H	brnQ	[' L-alpha-amino acid transmembrane transport ', ' isoleucine transport', ' L-amino acid transport ', ' amino acid transport ', ' leucine transport ', ' transport ', ' valine transport ', ' branched-chain amino acid transport ', 'L-valine transmembrane transport ']	0.636788	0.701116	0.668952
POV_12H	brnQ	[' amino acid transport ', 'L-valine transmembrane transport ', ' transport ', ' valine transport ', ' L-amino acid transport ', ' leucine transport ', ' isoleucine transport', ' branched-chain amino acid transport ', ' L-alpha-amino acid transmembrane transport ']	0.780496	0.854796	0.817646
SOD_12H	brnQ	[' branched-chain amino acid transport ', ' leucine transport ', ' isoleucine transport', ' valine transport ', ' amino acid transport ', ' L-alpha-amino acid transmembrane transport ', 'L-valine transmembrane transport ', ' transport ', ' L-amino acid transport ']	0.47927	0.56199	0.52063
XID_12H	brnQ	[' L-alpha-amino acid transmembrane transport ', ' branched-chain amino acid transport ', ' amino acid transport ', ' L-amino acid transport ', ' valine transport ', ' isoleucine transport', ' leucine transport ', ' transport ', 'L-valine transmembrane transport ']	0.737322	0.794446	0.765884
PERA_12H	bssR	[' regulation of gene expression', 'regulation of single-species biofilm formation ']	3.89901	3.90655	3.90278
PHE_12H	bssR	['regulation of single-species biofilm formation ', ' regulation of gene expression']	3.95192	4.0403	3.99611
POV_12H	bssR	[' regulation of gene expression', 'regulation of single-species biofilm formation ']	3.54055	3.64431	3.59243
SOD_12H	bssR	['regulation of single-species biofilm formation ', ' regulation of gene expression']	3.12342	3.22334	3.17338
CONTROL_control	can	['metabolic process ', ' carbon utilization']	-0.367365	-0.434992	-0.401178
PERA_12H	can	[' carbon utilization', 'metabolic process ']	-0.596714	-0.634703	-0.615709
PHE_12H	can	['metabolic process ', ' carbon utilization']	-0.636471	-0.583979	-0.610225
SOD_12H	can	['metabolic process ', ' carbon utilization']	-0.828326	-0.739005	-0.783666
BENZ_30Min	carA	[' arginine biosynthetic process ', ' cellular amino acid biosynthetic process ', ' pyrimidine nucleotide biosynthetic process', 'urea cycle ', " 'de novo' UMP biosynthetic process ", ' glutamine metabolic process ', " 'de novo' pyrimidine nucleobase biosynthetic process "]	-1.82427	-1.79665	-1.81046
CONTROL_control	carA	[' glutamine metabolic process ', ' cellular amino acid biosynthetic process ', ' pyrimidine nucleotide biosynthetic process', ' arginine biosynthetic process ', 'urea cycle ', " 'de novo' UMP biosynthetic process ", " 'de novo' pyrimidine nucleobase biosynthetic process "]	1.27801	1.1794	1.2287
POV_30Min	carA	['urea cycle ', ' pyrimidine nucleotide biosynthetic process', ' cellular amino acid biosynthetic process ', " 'de novo' pyrimidine nucleobase biosynthetic process ", ' arginine biosynthetic process ', " 'de novo' UMP biosynthetic process ", ' glutamine metabolic process ']	-1.91456	-1.84929	-1.88193
SOD_12H	carA	['urea cycle ', ' arginine biosynthetic process ', " 'de novo' UMP biosynthetic process ", ' pyrimidine nucleotide biosynthetic process', ' cellular amino acid biosynthetic process ', ' glutamine metabolic process ', " 'de novo' pyrimidine nucleobase biosynthetic process "]	-0.809013	-0.739261	-0.774137
XID_12H	carA	['urea cycle ', ' pyrimidine nucleotide biosynthetic process', ' cellular amino acid biosynthetic process ', " 'de novo' UMP biosynthetic process ", ' glutamine metabolic process ', ' arginine biosynthetic process ', " 'de novo' pyrimidine nucleobase biosynthetic process "]	-2.27036	-2.22486	-2.24761
BENZ_30Min	carB	[' cellular amino acid biosynthetic process ', ' nitrogen compound metabolic process ', " 'de novo' UMP biosynthetic process ", ' pyrimidine nucleotide biosynthetic process', ' pyrimidine nucleobase biosynthetic process ', 'urea cycle ', ' arginine biosynthetic process ']	-1.83169	-1.80762	-1.81965
CONTROL_control	carB	['urea cycle ', ' pyrimidine nucleobase biosynthetic process ', ' cellular amino acid biosynthetic process ', ' pyrimidine nucleotide biosynthetic process', " 'de novo' UMP biosynthetic process ", ' arginine biosynthetic process ', ' nitrogen compound metabolic process ']	1.70536	1.61348	1.65942
ETOH_12H	carB	[' cellular amino acid biosynthetic process ', 'urea cycle ', ' nitrogen compound metabolic process ', " 'de novo' UMP biosynthetic process ", ' pyrimidine nucleotide biosynthetic process', ' arginine biosynthetic process ', ' pyrimidine nucleobase biosynthetic process ']	-0.500768	-0.491048	-0.495908
GLUTA_12H	carB	[' nitrogen compound metabolic process ', ' pyrimidine nucleobase biosynthetic process ', ' arginine biosynthetic process ', 'urea cycle ', ' pyrimidine nucleotide biosynthetic process', ' cellular amino acid biosynthetic process ', " 'de novo' UMP biosynthetic process "]	-0.697789	-0.701611	-0.6997
ISOP_12H	carB	[' nitrogen compound metabolic process ', ' arginine biosynthetic process ', 'urea cycle ', " 'de novo' UMP biosynthetic process ", ' cellular amino acid biosynthetic process ', ' pyrimidine nucleotide biosynthetic process', ' pyrimidine nucleobase biosynthetic process ']	-0.566593	-0.54504	-0.555817
POV_30Min	carB	[' arginine biosynthetic process ', ' pyrimidine nucleotide biosynthetic process', ' nitrogen compound metabolic process ', ' pyrimidine nucleobase biosynthetic process ', ' cellular amino acid biosynthetic process ', 'urea cycle ', " 'de novo' UMP biosynthetic process "]	-2.08028	-2.01788	-2.04908
SOD_12H	carB	[' nitrogen compound metabolic process ', ' pyrimidine nucleobase biosynthetic process ', 'urea cycle ', ' cellular amino acid biosynthetic process ', ' pyrimidine nucleotide biosynthetic process', " 'de novo' UMP biosynthetic process ", ' arginine biosynthetic process ']	-0.691762	-0.636817	-0.66429
XID_12H	carB	[' arginine biosynthetic process ', ' pyrimidine nucleotide biosynthetic process', ' cellular amino acid biosynthetic process ', ' nitrogen compound metabolic process ', " 'de novo' UMP biosynthetic process ", ' pyrimidine nucleobase biosynthetic process ', 'urea cycle ']	-2.57066	-2.53229	-2.55147
GLUTA_12H	cbpA	['protein folding']	0.567293	0.567412	0.567352
PERA_12H	cbpA	['protein folding']	0.995159	0.93226	0.963709
PHE_12H	cbpA	['protein folding']	0.803726	0.827254	0.81549
POV_12H	cbpA	['protein folding']	1.32591	1.38438	1.35514
SOD_12H	cbpA	['protein folding']	0.482362	0.511437	0.496899
XID_12H	cbpA	['protein folding']	0.739016	0.756276	0.747646
BENZ_30Min	cfa	[' methylation ', ' fatty acid biosynthetic process ', ' lipid biosynthetic process', ' lipid modification ', 'lipid metabolic process ']	-0.63426	-0.622691	-0.628475
ETOH_12H	cfa	[' fatty acid biosynthetic process ', ' lipid modification ', ' lipid biosynthetic process', ' methylation ', 'lipid metabolic process ']	0.329373	0.35322	0.341297
GLUTA_12H	cfa	[' lipid modification ', ' lipid biosynthetic process', ' fatty acid biosynthetic process ', 'lipid metabolic process ', ' methylation ']	0.55153	0.556384	0.553957
PERA_12H	cfa	[' methylation ', 'lipid metabolic process ', ' lipid modification ', ' fatty acid biosynthetic process ', ' lipid biosynthetic process']	0.952967	0.918899	0.935933
PHE_12H	cfa	[' lipid modification ', ' lipid biosynthetic process', ' methylation ', 'lipid metabolic process ', ' fatty acid biosynthetic process ']	0.72148	0.774627	0.748053
PHE_30Min	cfa	[' fatty acid biosynthetic process ', ' lipid biosynthetic process', ' lipid modification ', ' methylation ', 'lipid metabolic process ']	-0.805734	-0.82654	-0.816137
SOD_12H	cfa	[' methylation ', ' fatty acid biosynthetic process ', 'lipid metabolic process ', ' lipid biosynthetic process', ' lipid modification ']	0.367766	0.411894	0.38983
XID_12H	cfa	['lipid metabolic process ', ' methylation ', ' lipid modification ', ' lipid biosynthetic process', ' fatty acid biosynthetic process ']	1.23017	1.27656	1.25336
BENZ_30Min	chaA	['cation transport ', ' cellular sodium ion homeostasis ', ' cellular potassium ion homeostasis', ' sodium ion transport ', ' transmembrane transport ', ' ion transport ', ' potassium ion transport ', ' sodium ion transmembrane transport ', ' transport ', ' cation transmembrane transport ', ' potassium ion transmembrane transport ']	2.14988	2.16693	2.1584
ETOH_12H	chaA	[' sodium ion transmembrane transport ', ' transport ', ' cation transmembrane transport ', ' potassium ion transmembrane transport ', ' transmembrane transport ', ' cellular sodium ion homeostasis ', ' sodium ion transport ', ' cellular potassium ion homeostasis', 'cation transport ', ' ion transport ', ' potassium ion transport ']	0.519143	0.515592	0.517367
ISOP_12H	chaA	[' potassium ion transport ', ' potassium ion transmembrane transport ', ' sodium ion transport ', ' cellular sodium ion homeostasis ', 'cation transport ', ' sodium ion transmembrane transport ', ' ion transport ', ' transport ', ' cellular potassium ion homeostasis', ' cation transmembrane transport ', ' transmembrane transport ']	0.677584	0.682629	0.680107
BENZ_12H	cheA	[' phosphorylation ', ' establishment of localization in cell ', ' chemotaxis ', ' protein autophosphorylation ', ' signal transduction by protein phosphorylation ', ' peptidyl-histidine phosphorylation ', ' positive regulation of protein dephosphorylation ', ' signal transduction ', ' negative regulation of protein modification process ', ' phosphorelay signal transduction system']	-1.36157	-1.40124	-1.38141
ETOH_12H	cheA	[' positive regulation of protein dephosphorylation ', ' signal transduction by protein phosphorylation ', ' protein autophosphorylation ', ' signal transduction ', ' phosphorelay signal transduction system', ' negative regulation of protein modification process ', ' phosphorylation ', ' peptidyl-histidine phosphorylation ', ' chemotaxis ', ' establishment of localization in cell ']	-1.32306	-1.30948	-1.31627
ISOP_12H	cheA	[' signal transduction by protein phosphorylation ', ' peptidyl-histidine phosphorylation ', ' signal transduction ', ' negative regulation of protein modification process ', ' protein autophosphorylation ', ' establishment of localization in cell ', ' phosphorelay signal transduction system', ' chemotaxis ', ' phosphorylation ', ' positive regulation of protein dephosphorylation ']	-5.44858	-5.42091	-5.43475
PERA_12H	cheA	[' signal transduction by protein phosphorylation ', ' phosphorylation ', ' chemotaxis ', ' negative regulation of protein modification process ', ' peptidyl-histidine phosphorylation ', ' positive regulation of protein dephosphorylation ', ' signal transduction ', ' phosphorelay signal transduction system', ' establishment of localization in cell ', ' protein autophosphorylation ']	-0.736312	-0.77769	-0.757001
PHE_12H	cheA	[' establishment of localization in cell ', ' phosphorylation ', ' signal transduction by protein phosphorylation ', ' negative regulation of protein modification process ', ' peptidyl-histidine phosphorylation ', ' phosphorelay signal transduction system', ' chemotaxis ', ' signal transduction ', ' positive regulation of protein dephosphorylation ', ' protein autophosphorylation ']	-1.01525	-0.969044	-0.992147
PHE_30Min	cheA	[' phosphorylation ', ' protein autophosphorylation ', ' negative regulation of protein modification process ', ' positive regulation of protein dephosphorylation ', ' phosphorelay signal transduction system', ' chemotaxis ', ' signal transduction by protein phosphorylation ', ' establishment of localization in cell ', ' signal transduction ', ' peptidyl-histidine phosphorylation ']	-0.362785	-0.376357	-0.369571
POV_12H	cheA	[' chemotaxis ', ' phosphorelay signal transduction system', ' signal transduction ', ' establishment of localization in cell ', ' protein autophosphorylation ', ' positive regulation of protein dephosphorylation ', ' phosphorylation ', ' peptidyl-histidine phosphorylation ', ' signal transduction by protein phosphorylation ', ' negative regulation of protein modification process ']	-1.39751	-1.38638	-1.39195
SOD_12H	cheA	[' phosphorelay signal transduction system', ' signal transduction ', ' protein autophosphorylation ', ' phosphorylation ', ' establishment of localization in cell ', ' positive regulation of protein dephosphorylation ', ' chemotaxis ', ' peptidyl-histidine phosphorylation ', ' negative regulation of protein modification process ', ' signal transduction by protein phosphorylation ']	-0.394483	-0.331425	-0.362954
XID_12H	cheA	[' negative regulation of protein modification process ', ' phosphorelay signal transduction system', ' chemotaxis ', ' signal transduction by protein phosphorylation ', ' phosphorylation ', ' signal transduction ', ' peptidyl-histidine phosphorylation ', ' positive regulation of protein dephosphorylation ', ' protein autophosphorylation ', ' establishment of localization in cell ']	-1.72073	-1.68364	-1.70219
BENZ_12H	cheB	[' signal transduction ', ' metabolic process ', ' phosphorelay signal transduction system ', ' chemotaxis']	-1.69763	-1.60728	-1.65246
ETOH_12H	cheB	[' phosphorelay signal transduction system ', ' chemotaxis', ' signal transduction ', ' metabolic process ']	-1.35316	-1.34472	-1.34894
ISOP_12H	cheB	[' signal transduction ', ' chemotaxis', ' metabolic process ', ' phosphorelay signal transduction system ']	-5.39399	-5.38586	-5.38992
PERA_12H	cheB	[' chemotaxis', ' phosphorelay signal transduction system ', ' signal transduction ', ' metabolic process ']	-0.92655	-0.969639	-0.948094
PHE_12H	cheB	[' signal transduction ', ' chemotaxis', ' phosphorelay signal transduction system ', ' metabolic process ']	-1.39061	-1.34632	-1.36847
POV_12H	cheB	[' phosphorelay signal transduction system ', ' signal transduction ', ' metabolic process ', ' chemotaxis']	-1.61114	-1.60405	-1.60759
SOD_12H	cheB	[' phosphorelay signal transduction system ', ' metabolic process ', ' chemotaxis', ' signal transduction ']	-0.884425	-0.809649	-0.847037
XID_12H	cheB	[' phosphorelay signal transduction system ', ' metabolic process ', ' signal transduction ', ' chemotaxis']	-2.09436	-2.06138	-2.07787
BENZ_12H	cheR	[' chemotaxis', ' methylation ', 'protein methylation ']	-1.75692	-1.77797	-1.76744
ETOH_12H	cheR	['protein methylation ', ' chemotaxis', ' methylation ']	-1.25284	-1.24042	-1.24663
ISOP_12H	cheR	['protein methylation ', ' chemotaxis', ' methylation ']	-5.6147	-5.56094	-5.58782
PERA_12H	cheR	['protein methylation ', ' methylation ', ' chemotaxis']	-0.792729	-0.835252	-0.81399
PHE_12H	cheR	[' methylation ', 'protein methylation ', ' chemotaxis']	-1.31207	-1.26611	-1.28909
POV_12H	cheR	[' chemotaxis', ' methylation ', 'protein methylation ']	-1.5091	-1.5026	-1.50585
SOD_12H	cheR	[' methylation ', ' chemotaxis', 'protein methylation ']	-0.8172	-0.733346	-0.775273
XID_12H	cheR	[' chemotaxis', ' methylation ', 'protein methylation ']	-2.21712	-2.18252	-2.19982
BENZ_12H	cheW	[' chemotaxis', ' signal transduction ', 'establishment of localization in cell ']	-1.40896	-1.42786	-1.41841
ETOH_12H	cheW	[' signal transduction ', ' chemotaxis', 'establishment of localization in cell ']	-1.17355	-1.15931	-1.16643
ISOP_12H	cheW	[' chemotaxis', ' signal transduction ', 'establishment of localization in cell ']	-5.31247	-5.2829	-5.29769
PERA_12H	cheW	[' chemotaxis', 'establishment of localization in cell ', ' signal transduction ']	-0.799835	-0.839428	-0.819631
PHE_12H	cheW	['establishment of localization in cell ', ' signal transduction ', ' chemotaxis']	-0.995572	-0.946948	-0.97126
PHE_30Min	cheW	[' signal transduction ', ' chemotaxis', 'establishment of localization in cell ']	-0.407417	-0.421282	-0.41435
POV_12H	cheW	[' chemotaxis', ' signal transduction ', 'establishment of localization in cell ']	-1.34972	-1.33647	-1.3431
SOD_12H	cheW	[' signal transduction ', ' chemotaxis', 'establishment of localization in cell ']	-0.397974	-0.339447	-0.36871
XID_12H	cheW	['establishment of localization in cell ', ' signal transduction ', ' chemotaxis']	-1.60439	-1.5659	-1.58514
BENZ_12H	cheY	[' chemotaxis ', ' internal peptidyl-lysine acetylation ', ' archaeal or bacterial-type flagellum-dependent cell motility ', ' protein acetylation ', ' bacterial-type flagellum-dependent cell motility ', ' phosphorelay signal transduction system']	-1.44674	-1.47082	-1.45878
BENZ_30Min	cheY	[' internal peptidyl-lysine acetylation ', ' phosphorelay signal transduction system', ' chemotaxis ', ' bacterial-type flagellum-dependent cell motility ', ' protein acetylation ', ' archaeal or bacterial-type flagellum-dependent cell motility ']	-0.392911	-0.377428	-0.385169
ETOH_12H	cheY	[' protein acetylation ', ' bacterial-type flagellum-dependent cell motility ', ' internal peptidyl-lysine acetylation ', ' chemotaxis ', ' archaeal or bacterial-type flagellum-dependent cell motility ', ' phosphorelay signal transduction system']	-1.38793	-1.38092	-1.38442
ISOP_12H	cheY	[' chemotaxis ', ' protein acetylation ', ' phosphorelay signal transduction system', ' bacterial-type flagellum-dependent cell motility ', ' internal peptidyl-lysine acetylation ', ' archaeal or bacterial-type flagellum-dependent cell motility ']	-5.51239	-5.48919	-5.50079
PERA_12H	cheY	[' chemotaxis ', ' phosphorelay signal transduction system', ' protein acetylation ', ' internal peptidyl-lysine acetylation ', ' bacterial-type flagellum-dependent cell motility ', ' archaeal or bacterial-type flagellum-dependent cell motility ']	-0.872899	-0.921945	-0.897422
PHE_12H	cheY	[' bacterial-type flagellum-dependent cell motility ', ' internal peptidyl-lysine acetylation ', ' chemotaxis ', ' protein acetylation ', ' phosphorelay signal transduction system', ' archaeal or bacterial-type flagellum-dependent cell motility ']	-1.11736	-1.07882	-1.09809
POV_12H	cheY	[' internal peptidyl-lysine acetylation ', ' archaeal or bacterial-type flagellum-dependent cell motility ', ' chemotaxis ', ' bacterial-type flagellum-dependent cell motility ', ' phosphorelay signal transduction system', ' protein acetylation ']	-1.37365	-1.3659	-1.36977
SOD_12H	cheY	[' protein acetylation ', ' archaeal or bacterial-type flagellum-dependent cell motility ', ' bacterial-type flagellum-dependent cell motility ', ' phosphorelay signal transduction system', ' chemotaxis ', ' internal peptidyl-lysine acetylation ']	-0.527469	-0.459367	-0.493418
XID_12H	cheY	[' chemotaxis ', ' bacterial-type flagellum-dependent cell motility ', ' archaeal or bacterial-type flagellum-dependent cell motility ', ' phosphorelay signal transduction system', ' internal peptidyl-lysine acetylation ', ' protein acetylation ']	-1.66941	-1.64064	-1.65502
CONTROL_control	cheZ	[' archaeal or bacterial-type flagellum-dependent cell motility ', ' bacterial-type flagellum-dependent swimming motility ', ' chemotaxis', ' regulation of chemotaxis ', 'protein dephosphorylation ', ' metabolic process ']	0.374267	0.292145	0.333206
BENZ_12H	cheZ	[' chemotaxis', ' metabolic process ', ' regulation of chemotaxis ', 'protein dephosphorylation ', ' archaeal or bacterial-type flagellum-dependent cell motility ', ' bacterial-type flagellum-dependent swimming motility ']	-1.38547	-1.39134	-1.3884
BENZ_30Min	cheZ	['protein dephosphorylation ', ' chemotaxis', ' metabolic process ', ' archaeal or bacterial-type flagellum-dependent cell motility ', ' regulation of chemotaxis ', ' bacterial-type flagellum-dependent swimming motility ']	-0.344619	-0.328885	-0.336752
ETOH_12H	cheZ	[' chemotaxis', ' bacterial-type flagellum-dependent swimming motility ', ' metabolic process ', ' archaeal or bacterial-type flagellum-dependent cell motility ', 'protein dephosphorylation ', ' regulation of chemotaxis ']	-1.34599	-1.33449	-1.34024
ISOP_12H	cheZ	['protein dephosphorylation ', ' chemotaxis', ' regulation of chemotaxis ', ' bacterial-type flagellum-dependent swimming motility ', ' archaeal or bacterial-type flagellum-dependent cell motility ', ' metabolic process ']	-5.21886	-5.20575	-5.2123
PERA_12H	cheZ	[' archaeal or bacterial-type flagellum-dependent cell motility ', ' metabolic process ', ' bacterial-type flagellum-dependent swimming motility ', ' regulation of chemotaxis ', ' chemotaxis', 'protein dephosphorylation ']	-0.76573	-0.808382	-0.787056
PHE_12H	cheZ	[' archaeal or bacterial-type flagellum-dependent cell motility ', 'protein dephosphorylation ', ' chemotaxis', ' regulation of chemotaxis ', ' bacterial-type flagellum-dependent swimming motility ', ' metabolic process ']	-0.972378	-0.926175	-0.949276
POV_12H	cheZ	[' archaeal or bacterial-type flagellum-dependent cell motility ', 'protein dephosphorylation ', ' chemotaxis', ' metabolic process ', ' bacterial-type flagellum-dependent swimming motility ', ' regulation of chemotaxis ']	-1.22804	-1.21319	-1.22062
SOD_12H	cheZ	[' bacterial-type flagellum-dependent swimming motility ', ' regulation of chemotaxis ', ' chemotaxis', 'protein dephosphorylation ', ' archaeal or bacterial-type flagellum-dependent cell motility ', ' metabolic process ']	-0.477501	-0.417204	-0.447353
XID_12H	cheZ	[' chemotaxis', ' archaeal or bacterial-type flagellum-dependent cell motility ', ' metabolic process ', 'protein dephosphorylation ', ' regulation of chemotaxis ', ' bacterial-type flagellum-dependent swimming motility ']	-1.62027	-1.58483	-1.60255
BENZ_30Min	cirA	['siderophore transmembrane transport ', ' ion transport ', ' iron assimilation', ' iron ion homeostasis ', ' transport ', ' bacteriocin transport ']	-0.606752	-0.586709	-0.59673
CONTROL_control	cirA	[' ion transport ', ' bacteriocin transport ', ' iron ion homeostasis ', ' iron assimilation', 'siderophore transmembrane transport ', ' transport ']	0.601223	0.521125	0.561174
ETOH_12H	cirA	[' transport ', ' bacteriocin transport ', ' ion transport ', 'siderophore transmembrane transport ', ' iron ion homeostasis ', ' iron assimilation']	0.829979	0.844442	0.83721
PHE_30Min	cirA	[' ion transport ', ' bacteriocin transport ', 'siderophore transmembrane transport ', ' iron ion homeostasis ', ' iron assimilation', ' transport ']	-3.10134	-3.11738	-3.10936
POV_30Min	cirA	[' iron ion homeostasis ', 'siderophore transmembrane transport ', ' bacteriocin transport ', ' iron assimilation', ' ion transport ', ' transport ']	-0.584037	-0.525402	-0.554719
BENZ_30Min	clcA	[' ion transport ', ' cellular response to acidic pH ', ' transport ', ' nitrate transport ', ' chloride transmembrane transport ', ' ion transmembrane transport ', ' chloride transport', ' transmembrane transport ', 'regulation of anion transmembrane transport ', ' hydrogen ion transmembrane transport ']	0.863395	0.877608	0.870502
PHE_30Min	clpA	[' protein metabolic process ', ' proteolysis', ' response to oxidative stress ', 'protein unfolding ']	-0.5638	-0.579762	-0.571781
SOD_12H	clpA	[' proteolysis', 'protein unfolding ', ' response to oxidative stress ', ' protein metabolic process ']	-0.546249	-0.488442	-0.517346
BENZ_30Min	clpB	[' response to heat ', 'protein metabolic process ', ' protein processing ', ' response to unfolded protein']	1.31389	1.32309	1.31849
CONTROL_control	clpB	[' response to heat ', ' protein processing ', ' response to unfolded protein', 'protein metabolic process ']	-0.528057	-0.563676	-0.545867
ISOP_12H	clpB	[' response to heat ', ' protein processing ', 'protein metabolic process ', ' response to unfolded protein']	0.692856	0.717856	0.705356
PERA_12H	clpB	['protein metabolic process ', ' response to heat ', ' protein processing ', ' response to unfolded protein']	0.492599	0.451681	0.47214
PHE_12H	clpB	[' response to unfolded protein', ' response to heat ', 'protein metabolic process ', ' protein processing ']	0.620263	0.668009	0.644136
PHE_30Min	clpB	[' response to unfolded protein', ' protein processing ', 'protein metabolic process ', ' response to heat ']	0.757094	0.738988	0.748041
POV_12H	clpB	[' response to heat ', 'protein metabolic process ', ' protein processing ', ' response to unfolded protein']	0.595001	0.652409	0.623705
POV_30Min	clpB	['protein metabolic process ', ' response to unfolded protein', ' response to heat ', ' protein processing ']	0.975159	1.02529	1.00022
SOD_12H	clpB	[' protein processing ', 'protein metabolic process ', ' response to heat ', ' response to unfolded protein']	0.685681	0.738248	0.711965
CONTROL_control	clpS	['proteolysis ', ' protein catabolic process', ' response to heat ']	-0.627227	-0.705821	-0.666524
PHE_12H	clpS	[' response to heat ', 'proteolysis ', ' protein catabolic process']	-0.559754	-0.510939	-0.535347
SOD_12H	clpS	[' response to heat ', 'proteolysis ', ' protein catabolic process']	-0.732408	-0.668649	-0.700528
BENZ_30Min	clpX	[' protein folding', ' protein unfolding ', ' proteolysis ', 'multi-organism process ', ' protein catabolic process ', ' viral process ', ' cell division ']	0.377455	0.390834	0.384144
PHE_12H	clsA	[' cardiolipin biosynthetic process ', 'lipid metabolic process ', ' phospholipid biosynthetic process']	0.38294	0.415473	0.399207
SOD_12H	clsA	[' phospholipid biosynthetic process', ' cardiolipin biosynthetic process ', 'lipid metabolic process ']	0.320469	0.36677	0.343619
XID_12H	clsA	[' phospholipid biosynthetic process', 'lipid metabolic process ', ' cardiolipin biosynthetic process ']	0.534125	0.563002	0.548564
CONTROL_control	cmk	[' nucleotide phosphorylation ', 'nucleobase-containing compound metabolic process ', ' phosphorylation', ' pyrimidine nucleotide metabolic process ', ' nucleobase-containing small molecule interconversion ']	-0.466739	-0.565921	-0.51633
PHE_12H	cmk	[' nucleotide phosphorylation ', 'nucleobase-containing compound metabolic process ', ' nucleobase-containing small molecule interconversion ', ' phosphorylation', ' pyrimidine nucleotide metabolic process ']	-0.820202	-0.769816	-0.795009
POV_12H	cmk	['nucleobase-containing compound metabolic process ', ' phosphorylation', ' pyrimidine nucleotide metabolic process ', ' nucleotide phosphorylation ', ' nucleobase-containing small molecule interconversion ']	-1.09028	-1.02209	-1.05619
SOD_12H	cmk	[' phosphorylation', ' nucleotide phosphorylation ', ' nucleobase-containing small molecule interconversion ', 'nucleobase-containing compound metabolic process ', ' pyrimidine nucleotide metabolic process ']	-1.09044	-0.984059	-1.03725
XID_12H	cmk	[' pyrimidine nucleotide metabolic process ', 'nucleobase-containing compound metabolic process ', ' nucleotide phosphorylation ', ' nucleobase-containing small molecule interconversion ', ' phosphorylation']	-1.00332	-0.947945	-0.975633
ISOP_12H	cmoA	[' tRNA wobble uridine modification ', 'tRNA methylation ', ' methylation']	0.34368	0.381931	0.362805
ISOP_12H	cobB	[' peptidyl-lysine desuccinylation ', ' peptidyl-lysine demalonylation ', ' chemotaxis', 'protein desuccinylation ', ' peptidyl-lysine deacetylation ', ' protein deacetylation ']	0.394692	0.412935	0.403813
ETOH_12H	cobT	[' cobalamin transport ', ' nucleoside biosynthetic process ', 'vitamin transmembrane transport ', ' cobalamin biosynthetic process']	0.463343	0.488562	0.475952
BENZ_30Min	codA	['cytosine metabolic process ', ' cytosine catabolic process']	-1.66391	-1.64251	-1.65321
CONTROL_control	codA	[' cytosine catabolic process', 'cytosine metabolic process ']	1.45839	1.39591	1.42715
ETOH_12H	codA	['cytosine metabolic process ', ' cytosine catabolic process']	-0.898126	-0.888301	-0.893214
PHE_12H	codA	['cytosine metabolic process ', ' cytosine catabolic process']	-0.512909	-0.470486	-0.491698
POV_30Min	codA	[' cytosine catabolic process', 'cytosine metabolic process ']	-1.9501	-1.89016	-1.92013
SOD_12H	codA	[' cytosine catabolic process', 'cytosine metabolic process ']	-0.590486	-0.530581	-0.560533
XID_12H	codA	[' cytosine catabolic process', 'cytosine metabolic process ']	-1.79997	-1.76168	-1.78083
BENZ_30Min	codB	[' cytosine transport ', ' cytosine metabolic process', ' proton transport ', ' transport ', 'transmembrane transport ']	-2.00467	-1.98118	-1.99292
CONTROL_control	codB	[' cytosine metabolic process', ' cytosine transport ', ' proton transport ', 'transmembrane transport ', ' transport ']	1.56746	1.45147	1.50946
ETOH_12H	codB	[' cytosine transport ', ' transport ', ' cytosine metabolic process', ' proton transport ', 'transmembrane transport ']	-1.18477	-1.1928	-1.18878
PHE_30Min	codB	['transmembrane transport ', ' cytosine metabolic process', ' proton transport ', ' cytosine transport ', ' transport ']	-1.18726	-1.19776	-1.19251
POV_30Min	codB	[' cytosine metabolic process', ' cytosine transport ', 'transmembrane transport ', ' transport ', ' proton transport ']	-2.19294	-2.13228	-2.16261
XID_12H	codB	[' proton transport ', 'transmembrane transport ', ' cytosine transport ', ' transport ', ' cytosine metabolic process']	-2.07198	-2.04827	-2.06012
ETOH_12H	copA	[' copper ion export ', ' copper ion transport', ' detoxification of copper ion ', ' cellular response to silver ion ', ' ion transport ', ' transport ', ' cellular response to copper ion ', ' metal ion transport ', ' silver ion transmembrane transport ', 'cation transport ']	-0.822136	-0.808437	-0.815286
SOD_12H	copA	[' cellular response to silver ion ', ' transport ', ' copper ion export ', 'cation transport ', ' silver ion transmembrane transport ', ' metal ion transport ', ' detoxification of copper ion ', ' ion transport ', ' cellular response to copper ion ', ' copper ion transport']	2.42508	2.47867	2.45187
XID_12H	copA	['cation transport ', ' copper ion export ', ' detoxification of copper ion ', ' ion transport ', ' metal ion transport ', ' cellular response to copper ion ', ' copper ion transport', ' cellular response to silver ion ', ' silver ion transmembrane transport ', ' transport ']	1.06657	1.10424	1.0854
SOD_12H	corA	[' nickel cation transmembrane transport ', ' ion transport ', ' transmembrane transport ', 'magnesium ion transmembrane transport ', ' magnesium ion transport ', ' transport ', ' cobalt ion transport', ' metal ion transport ']	0.341315	0.350919	0.346117
ISOP_12H	cpdB	[' cellular response to DNA damage stimulus ', 'dephosphorylation ', ' nucleotide catabolic process', ' metabolic process ', ' nucleotide metabolic process ']	0.800706	0.824976	0.812841
BENZ_30Min	cpxA	[' cell adhesion ', ' cell adhesion involved in biofilm formation ', ' phosphorelay signal transduction system', ' peptidyl-histidine phosphorylation ', ' phosphorylation ', ' signal transduction ', ' signal transduction by protein phosphorylation ', ' protein autophosphorylation ']	0.42948	0.445495	0.437487
BENZ_30Min	cpxP	[' response to stress', 'regulation of proteolysis ', ' negative regulation of transcription, DNA-templated ']	2.60276	2.6197	2.61123
ISOP_12H	cpxP	['regulation of proteolysis ', ' negative regulation of transcription, DNA-templated ', ' response to stress']	1.51344	1.53181	1.52262
PHE_30Min	cpxR	[' phosphorelay signal transduction system', ' transcription, DNA-templated ', ' negative regulation of transcription, DNA-templated ', ' regulation of cell-substrate adhesion ', ' regulation of transcription, DNA-templated ', ' cell adhesion ', ' positive regulation of transcription, DNA-templated ']	-0.513987	-0.535691	-0.524839
BENZ_12H	crfC	[' DNA replication', 'chromosome segregation ']	-1.90451	-1.88847	-1.89649
BENZ_30Min	crfC	['chromosome segregation ', ' DNA replication']	-0.528501	-0.51564	-0.52207
ETOH_12H	crfC	[' DNA replication', 'chromosome segregation ']	-0.761429	-0.758108	-0.759768
ISOP_12H	crfC	['chromosome segregation ', ' DNA replication']	-1.09884	-1.08816	-1.0935
PERA_12H	crfC	[' DNA replication', 'chromosome segregation ']	-0.640965	-0.698888	-0.669927
PHE_12H	crfC	['chromosome segregation ', ' DNA replication']	-0.949102	-0.919128	-0.934115
PHE_30Min	crfC	['chromosome segregation ', ' DNA replication']	-0.548867	-0.572772	-0.560819
POV_12H	crfC	['chromosome segregation ', ' DNA replication']	-1.71966	-1.717	-1.71833
SOD_12H	crfC	[' DNA replication', 'chromosome segregation ']	-0.925363	-0.887088	-0.906225
XID_12H	crfC	['chromosome segregation ', ' DNA replication']	-1.77225	-1.75536	-1.76381
ISOP_12H	crr	[' phosphoenolpyruvate-dependent sugar phosphotransferase system', 'carbohydrate transmembrane transport ', ' regulation of carbohydrate utilization ', ' transport ', ' negative regulation of carbohydrate metabolic process ', ' carbohydrate transport ', ' phosphorylation ']	-0.474098	-0.448334	-0.461216
GLUTA_12H	csgD	['regulation of transcription, DNA-templated ', ' positive regulation of DNA-templated transcription, initiation', ' regulation of single-species biofilm formation ', ' transcription, DNA-templated ']	1.00701	1.02556	1.01629
ISOP_12H	csgD	['regulation of transcription, DNA-templated ', ' regulation of single-species biofilm formation ', ' positive regulation of DNA-templated transcription, initiation', ' transcription, DNA-templated ']	0.849473	0.8909	0.870187
PHE_12H	csgD	['regulation of transcription, DNA-templated ', ' positive regulation of DNA-templated transcription, initiation', ' regulation of single-species biofilm formation ', ' transcription, DNA-templated ']	0.850557	0.916031	0.883294
XID_12H	csgD	[' positive regulation of DNA-templated transcription, initiation', ' regulation of single-species biofilm formation ', 'regulation of transcription, DNA-templated ', ' transcription, DNA-templated ']	1.37788	1.43342	1.40565
BENZ_30Min	cspA	['transcription antitermination ', ' response to cold ', ' transcription, DNA-templated', ' regulation of transcription, DNA-templated ', ' negative regulation of DNA-templated transcription, termination ']	0.707931	0.727095	0.717513
PHE_30Min	cspA	[' transcription, DNA-templated', ' negative regulation of DNA-templated transcription, termination ', 'transcription antitermination ', ' response to cold ', ' regulation of transcription, DNA-templated ']	0.90978	0.890944	0.900362
XID_12H	cspA	[' transcription, DNA-templated', ' regulation of transcription, DNA-templated ', ' negative regulation of DNA-templated transcription, termination ', 'transcription antitermination ', ' response to cold ']	-3.04147	-3.01126	-3.02636
BENZ_30Min	cspC	['transcription antitermination ', ' negative regulation of DNA-templated transcription, termination', ' transcription, DNA-templated ', ' regulation of transcription, DNA-templated ']	-0.504037	-0.487246	-0.495642
CONTROL_control	cspC	[' regulation of transcription, DNA-templated ', ' transcription, DNA-templated ', 'transcription antitermination ', ' negative regulation of DNA-templated transcription, termination']	0.49371	0.428305	0.461008
ETOH_12H	cspC	[' regulation of transcription, DNA-templated ', 'transcription antitermination ', ' transcription, DNA-templated ', ' negative regulation of DNA-templated transcription, termination']	-0.285948	-0.266751	-0.276349
SOD_12H	cspC	['transcription antitermination ', ' regulation of transcription, DNA-templated ', ' negative regulation of DNA-templated transcription, termination', ' transcription, DNA-templated ']	-0.331978	-0.26553	-0.298754
ETOH_12H	cspD	[' negative regulation of DNA replication', 'response to stress ', ' response to starvation ', ' regulation of transcription, DNA-templated ']	0.401918	0.408972	0.405445
ISOP_12H	cspD	[' regulation of transcription, DNA-templated ', ' negative regulation of DNA replication', ' response to starvation ', 'response to stress ']	0.756033	0.772043	0.764038
PHE_12H	cspD	[' regulation of transcription, DNA-templated ', ' response to starvation ', ' negative regulation of DNA replication', 'response to stress ']	0.76967	0.799249	0.784459
POV_12H	cspD	[' negative regulation of DNA replication', ' response to starvation ', 'response to stress ', ' regulation of transcription, DNA-templated ']	0.844054	0.888441	0.866247
SOD_12H	cspD	['response to stress ', ' negative regulation of DNA replication', ' response to starvation ', ' regulation of transcription, DNA-templated ']	0.696716	0.702642	0.699679
XID_12H	cspD	[' negative regulation of DNA replication', ' response to starvation ', 'response to stress ', ' regulation of transcription, DNA-templated ']	1.32278	1.35264	1.33771
GLUTA_12H	cspE	[' regulation of transcription, DNA-templated ', 'transcription antitermination ', ' negative regulation of DNA-templated transcription, termination', ' transcription, DNA-templated ']	-0.931232	-0.922954	-0.927093
PERA_12H	cspE	[' transcription, DNA-templated ', ' negative regulation of DNA-templated transcription, termination', 'transcription antitermination ', ' regulation of transcription, DNA-templated ']	-1.20161	-1.24334	-1.22248
PHE_12H	cspE	[' transcription, DNA-templated ', ' negative regulation of DNA-templated transcription, termination', 'transcription antitermination ', ' regulation of transcription, DNA-templated ']	-0.827687	-0.785811	-0.806749
PHE_30Min	cspE	['transcription antitermination ', ' negative regulation of DNA-templated transcription, termination', ' regulation of transcription, DNA-templated ', ' transcription, DNA-templated ']	0.564973	0.553556	0.559265
POV_12H	cspE	[' regulation of transcription, DNA-templated ', 'transcription antitermination ', ' negative regulation of DNA-templated transcription, termination', ' transcription, DNA-templated ']	-0.800172	-0.765018	-0.782595
SOD_12H	cspE	['transcription antitermination ', ' negative regulation of DNA-templated transcription, termination', ' transcription, DNA-templated ', ' regulation of transcription, DNA-templated ']	-1.04165	-0.986605	-1.01413
XID_12H	cspE	['transcription antitermination ', ' transcription, DNA-templated ', ' negative regulation of DNA-templated transcription, termination', ' regulation of transcription, DNA-templated ']	-0.99975	-0.958492	-0.979121
PHE_30Min	cspG	['response to cold ', ' transcription, DNA-templated', ' regulation of transcription, DNA-templated ']	1.51159	1.496	1.50379
ISOP_12H	csrB	[' negative regulation of bacterial-type flagellum-dependent cell motility', 'positive regulation of single-species biofilm formation ']	1.44814	1.47731	1.46272
POV_30Min	csrB	['positive regulation of single-species biofilm formation ', ' negative regulation of bacterial-type flagellum-dependent cell motility']	-0.591038	-0.536977	-0.564007
PHE_12H	csrB	['positive regulation of single-species biofilm formation ', ' negative regulation of bacterial-type flagellum-dependent cell motility']	0.395569	0.442866	0.419218
PERA_12H	csrB	[' negative regulation of bacterial-type flagellum-dependent cell motility', 'positive regulation of single-species biofilm formation ']	0.590985	0.552838	0.571911
XID_12H	csrB	[' negative regulation of bacterial-type flagellum-dependent cell motility', 'positive regulation of single-species biofilm formation ']	0.787855	0.830507	0.809181
ETOH_12H	csrB	[' negative regulation of bacterial-type flagellum-dependent cell motility', 'positive regulation of single-species biofilm formation ']	1.44598	1.46581	1.45589
ISOP_12H	csrC	['positive regulation of single-species biofilm formation ', ' negative regulation of bacterial-type flagellum-dependent cell motility']	0.678593	0.702719	0.690656
PHE_30Min	csrC	['positive regulation of single-species biofilm formation ', ' negative regulation of bacterial-type flagellum-dependent cell motility']	-0.46696	-0.485243	-0.476102
POV_30Min	csrC	['positive regulation of single-species biofilm formation ', ' negative regulation of bacterial-type flagellum-dependent cell motility']	-0.500268	-0.448418	-0.474343
POV_12H	csrC	['positive regulation of single-species biofilm formation ', ' negative regulation of bacterial-type flagellum-dependent cell motility']	0.589595	0.641944	0.61577
XID_12H	csrC	[' negative regulation of bacterial-type flagellum-dependent cell motility', 'positive regulation of single-species biofilm formation ']	0.78017	0.81899	0.79958
PHE_12H	csrC	[' negative regulation of bacterial-type flagellum-dependent cell motility', 'positive regulation of single-species biofilm formation ']	1.06483	1.10234	1.08359
BENZ_30Min	cstA	['cellular response to starvation']	-0.321016	-0.304493	-0.312755
GLUTA_12H	cstA	['cellular response to starvation']	-0.386704	-0.386308	-0.386506
ISOP_12H	cstA	['cellular response to starvation']	0.329305	0.346892	0.338098
PHE_12H	cstA	['cellular response to starvation']	-0.380025	-0.339548	-0.359787
PHE_30Min	cstA	['cellular response to starvation']	-0.855791	-0.870026	-0.862909
XID_12H	cstA	['cellular response to starvation']	-0.575547	-0.543467	-0.559507
GLUTA_12H	cueO	[' oxidation-reduction process', ' response to copper ion ', 'detoxification of copper ion ']	2.00131	2.02887	2.01509
ISOP_12H	cueO	[' response to copper ion ', ' oxidation-reduction process', 'detoxification of copper ion ']	0.682453	0.728686	0.70557
POV_12H	cueO	[' oxidation-reduction process', ' response to copper ion ', 'detoxification of copper ion ']	0.789983	0.866391	0.828187
SOD_12H	cueO	['detoxification of copper ion ', ' oxidation-reduction process', ' response to copper ion ']	1.81183	1.90602	1.85892
GLUTA_12H	cvpA	['toxin biosynthetic process']	-0.573179	-0.590803	-0.581991
PHE_12H	cvpA	['toxin biosynthetic process']	-0.447051	-0.416715	-0.431883
SOD_12H	cvpA	['toxin biosynthetic process']	-0.438823	-0.396948	-0.417885
XID_12H	cvpA	['toxin biosynthetic process']	-0.604998	-0.575204	-0.590101
POV_30Min	cvrA	[' transport', ' cation transport ', ' ion transport ', ' cell volume homeostasis ', ' hydrogen ion transmembrane transport ', ' regulation of potassium ion transport ', ' potassium ion transport ', ' oxidation-reduction process ', 'transmembrane transport ', ' potassium ion transmembrane transport ']	-0.4699	-0.416376	-0.443138
ISOP_12H	cyaA	['cAMP biosynthetic process']	-0.441685	-0.423247	-0.432466
CONTROL_control	cycA	[' antibiotic transport ', ' beta-alanine transport ', ' glycine transport ', ' D-serine transport', ' amino acid transmembrane transport ', ' transmembrane transport ', ' L-alanine transport ', 'amino acid transport ', ' transport ', ' D-alanine transport ']	0.50542	0.438258	0.471839
ISOP_12H	cycA	[' amino acid transmembrane transport ', ' beta-alanine transport ', ' transmembrane transport ', ' transport ', 'amino acid transport ', ' antibiotic transport ', ' L-alanine transport ', ' glycine transport ', ' D-serine transport', ' D-alanine transport ']	0.312946	0.330784	0.321865
ETOH_12H	cydA	['oxidative phosphorylation ', ' aerobic electron transport chain ', ' oxidation-reduction process']	1.71851	1.74736	1.73294
GLUTA_12H	cydA	[' oxidation-reduction process', 'oxidative phosphorylation ', ' aerobic electron transport chain ']	1.01583	1.03771	1.02677
ISOP_12H	cydA	['oxidative phosphorylation ', ' aerobic electron transport chain ', ' oxidation-reduction process']	1.97096	2.00998	1.99047
PERA_12H	cydA	[' aerobic electron transport chain ', 'oxidative phosphorylation ', ' oxidation-reduction process']	2.33135	2.30466	2.318
PHE_12H	cydA	['oxidative phosphorylation ', ' oxidation-reduction process', ' aerobic electron transport chain ']	2.06153	2.12075	2.09114
PHE_30Min	cydA	[' aerobic electron transport chain ', 'oxidative phosphorylation ', ' oxidation-reduction process']	0.619466	0.600992	0.610229
POV_12H	cydA	['oxidative phosphorylation ', ' aerobic electron transport chain ', ' oxidation-reduction process']	2.40173	2.47183	2.43678
POV_30Min	cydA	[' oxidation-reduction process', 'oxidative phosphorylation ', ' aerobic electron transport chain ']	-0.626934	-0.576086	-0.60151
SOD_12H	cydA	[' aerobic electron transport chain ', ' oxidation-reduction process', 'oxidative phosphorylation ']	2.25112	2.31946	2.28529
XID_12H	cydA	['oxidative phosphorylation ', ' oxidation-reduction process', ' aerobic electron transport chain ']	2.26243	2.31227	2.28735
ETOH_12H	cydB	['aerobic electron transport chain ', ' oxidation-reduction process', ' oxidative phosphorylation ']	1.55809	1.58134	1.56972
GLUTA_12H	cydB	[' oxidative phosphorylation ', ' oxidation-reduction process', 'aerobic electron transport chain ']	0.831714	0.851735	0.841724
ISOP_12H	cydB	[' oxidation-reduction process', ' oxidative phosphorylation ', 'aerobic electron transport chain ']	1.81554	1.84897	1.83225
PERA_12H	cydB	[' oxidative phosphorylation ', ' oxidation-reduction process', 'aerobic electron transport chain ']	2.2415	2.20928	2.22539
PHE_12H	cydB	[' oxidative phosphorylation ', ' oxidation-reduction process', 'aerobic electron transport chain ']	1.67149	1.7247	1.69809
PHE_30Min	cydB	[' oxidative phosphorylation ', 'aerobic electron transport chain ', ' oxidation-reduction process']	0.623193	0.605005	0.614099
POV_12H	cydB	['aerobic electron transport chain ', ' oxidative phosphorylation ', ' oxidation-reduction process']	2.18956	2.25468	2.22212
POV_30Min	cydB	[' oxidative phosphorylation ', ' oxidation-reduction process', 'aerobic electron transport chain ']	-0.656631	-0.605424	-0.631028
SOD_12H	cydB	['aerobic electron transport chain ', ' oxidation-reduction process', ' oxidative phosphorylation ']	1.93682	1.99089	1.96385
XID_12H	cydB	[' oxidation-reduction process', ' oxidative phosphorylation ', 'aerobic electron transport chain ']	1.96947	2.01364	1.99155
ETOH_12H	cydC	[' transmembrane transport ', ' regulation of heme biosynthetic process ', ' cysteine export ', ' glutathione transmembrane transport', ' transport ', 'metabolic process ']	0.940394	0.962893	0.951643
ISOP_12H	cydC	[' cysteine export ', ' transport ', 'metabolic process ', ' regulation of heme biosynthetic process ', ' transmembrane transport ', ' glutathione transmembrane transport']	0.334625	0.365752	0.350189
SOD_12H	cydC	[' glutathione transmembrane transport', ' transport ', 'metabolic process ', ' cysteine export ', ' transmembrane transport ', ' regulation of heme biosynthetic process ']	0.32134	0.401755	0.361548
XID_12H	cydC	[' transport ', 'metabolic process ', ' cysteine export ', ' regulation of heme biosynthetic process ', ' transmembrane transport ', ' glutathione transmembrane transport']	0.562179	0.606383	0.584281
ETOH_12H	cydD	[' cysteine export', ' transmembrane transport ', ' lipid transport ', ' glutathione transmembrane transport ', ' cysteine transport ', 'metabolic process ', ' cell redox homeostasis ', ' transport ']	1.10415	1.11049	1.10732
ISOP_12H	cydD	[' cell redox homeostasis ', 'metabolic process ', ' transport ', ' cysteine transport ', ' transmembrane transport ', ' lipid transport ', ' cysteine export', ' glutathione transmembrane transport ']	0.600113	0.614788	0.60745
PHE_12H	cydD	['metabolic process ', ' cell redox homeostasis ', ' cysteine export', ' lipid transport ', ' cysteine transport ', ' transmembrane transport ', ' transport ', ' glutathione transmembrane transport ']	0.449372	0.486598	0.467985
XID_12H	cydD	['metabolic process ', ' cysteine transport ', ' cell redox homeostasis ', ' glutathione transmembrane transport ', ' cysteine export', ' lipid transport ', ' transport ', ' transmembrane transport ']	0.58449	0.610205	0.597347
POV_12H	cydX	['oxidation-reduction process ', ' oxidative phosphorylation']	2.87097	2.91138	2.89118
ETOH_12H	cyoA	[' electron transport coupled proton transport ', 'ATP synthesis coupled electron transport ', ' aerobic respiration ', ' oxidation-reduction process ', ' aerobic electron transport chain', ' electron transport chain ']	0.410596	0.430824	0.42071
ISOP_12H	cyoA	[' aerobic respiration ', ' electron transport coupled proton transport ', 'ATP synthesis coupled electron transport ', ' oxidation-reduction process ', ' electron transport chain ', ' aerobic electron transport chain']	0.657056	0.686495	0.671776
POV_30Min	cyoA	[' electron transport chain ', 'ATP synthesis coupled electron transport ', ' aerobic electron transport chain', ' oxidation-reduction process ', ' electron transport coupled proton transport ', ' aerobic respiration ']	-0.50395	-0.446005	-0.474977
SOD_12H	cyoA	[' aerobic respiration ', ' electron transport chain ', ' electron transport coupled proton transport ', 'ATP synthesis coupled electron transport ', ' aerobic electron transport chain', ' oxidation-reduction process ']	-0.647978	-0.564852	-0.606415
XID_12H	cyoA	['ATP synthesis coupled electron transport ', ' oxidation-reduction process ', ' aerobic respiration ', ' aerobic electron transport chain', ' electron transport coupled proton transport ', ' electron transport chain ']	-0.544517	-0.50017	-0.522344
CONTROL_control	cyoB	[' aerobic electron transport chain', ' ion transport ', 'oxidation-reduction process ', ' electron transport coupled proton transport ', ' proton transport ', ' aerobic respiration ']	0.511763	0.437321	0.474542
ETOH_12H	cyoB	[' proton transport ', ' electron transport coupled proton transport ', ' aerobic electron transport chain', 'oxidation-reduction process ', ' ion transport ', ' aerobic respiration ']	0.402937	0.420894	0.411916
ISOP_12H	cyoB	[' electron transport coupled proton transport ', ' aerobic electron transport chain', ' proton transport ', 'oxidation-reduction process ', ' aerobic respiration ', ' ion transport ']	0.666326	0.693709	0.680018
POV_30Min	cyoB	[' aerobic respiration ', 'oxidation-reduction process ', ' aerobic electron transport chain', ' electron transport coupled proton transport ', ' proton transport ', ' ion transport ']	-0.540181	-0.482806	-0.511494
SOD_12H	cyoB	[' ion transport ', ' proton transport ', 'oxidation-reduction process ', ' aerobic electron transport chain', ' aerobic respiration ', ' electron transport coupled proton transport ']	-0.5174	-0.458043	-0.487721
XID_12H	cyoB	['oxidation-reduction process ', ' aerobic respiration ', ' proton transport ', ' aerobic electron transport chain', ' ion transport ', ' electron transport coupled proton transport ']	-0.561024	-0.518889	-0.539956
CONTROL_control	cyoC	[' electron transport coupled proton transport ', ' oxidation-reduction process ', ' respiratory electron transport chain ', 'aerobic respiration ', ' aerobic electron transport chain']	0.704047	0.627261	0.665654
ETOH_12H	cyoC	['aerobic respiration ', ' respiratory electron transport chain ', ' oxidation-reduction process ', ' aerobic electron transport chain', ' electron transport coupled proton transport ']	0.416967	0.426169	0.421568
ISOP_12H	cyoC	[' oxidation-reduction process ', ' respiratory electron transport chain ', 'aerobic respiration ', ' aerobic electron transport chain', ' electron transport coupled proton transport ']	0.640597	0.658794	0.649695
PHE_12H	cyoC	[' oxidation-reduction process ', ' aerobic electron transport chain', ' respiratory electron transport chain ', ' electron transport coupled proton transport ', 'aerobic respiration ']	0.465818	0.504923	0.48537
PHE_30Min	cyoC	[' respiratory electron transport chain ', ' aerobic electron transport chain', ' oxidation-reduction process ', ' electron transport coupled proton transport ', 'aerobic respiration ']	0.397944	0.383118	0.390531
POV_30Min	cyoC	[' aerobic electron transport chain', ' electron transport coupled proton transport ', ' oxidation-reduction process ', ' respiratory electron transport chain ', 'aerobic respiration ']	-0.490817	-0.435222	-0.46302
CONTROL_control	cyoD	['aerobic respiration ', ' oxidation-reduction process ', ' electron transport coupled proton transport ', ' aerobic electron transport chain']	0.708756	0.622797	0.665776
ETOH_12H	cyoD	[' electron transport coupled proton transport ', ' oxidation-reduction process ', ' aerobic electron transport chain', 'aerobic respiration ']	0.380038	0.382952	0.381495
ISOP_12H	cyoD	[' oxidation-reduction process ', ' electron transport coupled proton transport ', 'aerobic respiration ', ' aerobic electron transport chain']	0.669076	0.680031	0.674553
PERA_12H	cyoD	[' electron transport coupled proton transport ', 'aerobic respiration ', ' aerobic electron transport chain', ' oxidation-reduction process ']	-0.472562	-0.529289	-0.500926
PHE_12H	cyoD	[' aerobic electron transport chain', ' oxidation-reduction process ', 'aerobic respiration ', ' electron transport coupled proton transport ']	0.471	0.502364	0.486682
PHE_30Min	cyoD	[' electron transport coupled proton transport ', ' oxidation-reduction process ', 'aerobic respiration ', ' aerobic electron transport chain']	0.368467	0.357027	0.362747
POV_30Min	cyoD	['aerobic respiration ', ' electron transport coupled proton transport ', ' aerobic electron transport chain', ' oxidation-reduction process ']	-0.481282	-0.424714	-0.452998
CONTROL_control	cyoE	[' heme O biosynthetic process', 'heme biosynthetic process ']	0.434835	0.351346	0.393091
ETOH_12H	cyoE	[' heme O biosynthetic process', 'heme biosynthetic process ']	0.422571	0.432923	0.427747
ISOP_12H	cyoE	['heme biosynthetic process ', ' heme O biosynthetic process']	0.591884	0.610861	0.601373
PERA_12H	cyoE	[' heme O biosynthetic process', 'heme biosynthetic process ']	-0.540993	-0.588941	-0.564967
PHE_30Min	cyoE	['heme biosynthetic process ', ' heme O biosynthetic process']	0.50246	0.48822	0.49534
SOD_12H	cyoE	[' heme O biosynthetic process', 'heme biosynthetic process ']	-0.45514	-0.403551	-0.429346
BENZ_30Min	cysA	[' transport', ' transmembrane transport ', 'sulfate transmembrane transport ', ' sulfate transport ', ' metabolic process ']	-0.988641	-0.964278	-0.97646
CONTROL_control	cysA	[' transport', ' metabolic process ', ' transmembrane transport ', ' sulfate transport ', 'sulfate transmembrane transport ']	0.744339	0.64308	0.693709
ETOH_12H	cysA	[' sulfate transport ', ' metabolic process ', ' transport', 'sulfate transmembrane transport ', ' transmembrane transport ']	0.448438	0.46852	0.458479
ISOP_12H	cysA	[' sulfate transport ', 'sulfate transmembrane transport ', ' metabolic process ', ' transport', ' transmembrane transport ']	0.713472	0.741661	0.727567
PERA_12H	cysA	['sulfate transmembrane transport ', ' transport', ' transmembrane transport ', ' metabolic process ', ' sulfate transport ']	0.8308	0.791303	0.811052
PHE_12H	cysA	['sulfate transmembrane transport ', ' sulfate transport ', ' metabolic process ', ' transmembrane transport ', ' transport']	0.76746	0.817689	0.792574
POV_12H	cysA	[' transport', ' transmembrane transport ', 'sulfate transmembrane transport ', ' metabolic process ', ' sulfate transport ']	0.712095	0.767038	0.739567
SOD_12H	cysA	[' metabolic process ', 'sulfate transmembrane transport ', ' sulfate transport ', ' transport', ' transmembrane transport ']	0.675856	0.715258	0.695557
BENZ_30Min	cysB	[' cysteine biosynthetic process ', ' cellular amino acid biosynthetic process ', 'regulation of transcription, DNA-templated ', ' transcription, DNA-templated']	-0.635584	-0.617542	-0.626563
PHE_30Min	cysB	[' cellular amino acid biosynthetic process ', ' cysteine biosynthetic process ', ' transcription, DNA-templated', 'regulation of transcription, DNA-templated ']	-0.456388	-0.472908	-0.464648
BENZ_30Min	cysC	['sulfate assimilation ', ' phosphorylation', ' hydrogen sulfide biosynthetic process ']	-1.10863	-1.08487	-1.09675
CONTROL_control	cysC	[' hydrogen sulfide biosynthetic process ', 'sulfate assimilation ', ' phosphorylation']	0.68823	0.574067	0.631148
ETOH_12H	cysC	['sulfate assimilation ', ' phosphorylation', ' hydrogen sulfide biosynthetic process ']	0.431226	0.445433	0.438329
PERA_12H	cysC	[' hydrogen sulfide biosynthetic process ', 'sulfate assimilation ', ' phosphorylation']	0.532662	0.487442	0.510052
PHE_12H	cysC	[' phosphorylation', ' hydrogen sulfide biosynthetic process ', 'sulfate assimilation ']	0.635904	0.680394	0.658149
SOD_12H	cysC	[' hydrogen sulfide biosynthetic process ', ' phosphorylation', 'sulfate assimilation ']	0.399446	0.441226	0.420336
BENZ_30Min	cysH	[' methionine biosynthetic process ', ' cysteine biosynthetic process ', 'sulfate assimilation, phosphoadenylyl sulfate reduction by phosphoadenylyl-sulfate reductase (thioredoxin) ', ' sulfur compound metabolic process', ' metabolic process ', ' oxidation-reduction process ', ' hydrogen sulfide biosynthetic process ']	-1.36081	-1.33679	-1.3488
ISOP_12H	cysH	[' methionine biosynthetic process ', ' metabolic process ', 'sulfate assimilation, phosphoadenylyl sulfate reduction by phosphoadenylyl-sulfate reductase (thioredoxin) ', ' oxidation-reduction process ', ' hydrogen sulfide biosynthetic process ', ' sulfur compound metabolic process', ' cysteine biosynthetic process ']	0.991308	0.995153	0.993231
PHE_30Min	cysH	[' hydrogen sulfide biosynthetic process ', ' methionine biosynthetic process ', ' sulfur compound metabolic process', 'sulfate assimilation, phosphoadenylyl sulfate reduction by phosphoadenylyl-sulfate reductase (thioredoxin) ', ' metabolic process ', ' oxidation-reduction process ', ' cysteine biosynthetic process ']	0.755309	0.745527	0.750418
POV_30Min	cysH	[' cysteine biosynthetic process ', ' methionine biosynthetic process ', ' metabolic process ', 'sulfate assimilation, phosphoadenylyl sulfate reduction by phosphoadenylyl-sulfate reductase (thioredoxin) ', ' sulfur compound metabolic process', ' hydrogen sulfide biosynthetic process ', ' oxidation-reduction process ']	-0.691959	-0.63323	-0.662594
BENZ_30Min	cysI	[' sulfate assimilation ', ' hydrogen sulfide biosynthetic process ', ' oxidation-reduction process ', 'sulfate reduction ', ' cellular amino acid biosynthetic process', ' cysteine biosynthetic process ']	-1.26209	-1.23292	-1.2475
ISOP_12H	cysI	[' oxidation-reduction process ', ' cysteine biosynthetic process ', ' sulfate assimilation ', ' hydrogen sulfide biosynthetic process ', ' cellular amino acid biosynthetic process', 'sulfate reduction ']	0.909009	0.932922	0.920966
ISOP_12H	cysJ	['sulfate assimilation ', ' hydrogen sulfide biosynthetic process ', ' cysteine biosynthetic process ', ' oxidation-reduction process ', ' cellular amino acid biosynthetic process']	0.70744	0.736503	0.721971
BENZ_30Min	cysK	['cysteine biosynthetic process ', ' metabolic process ', ' cysteine biosynthetic process from serine', ' cellular amino acid biosynthetic process ']	-0.744045	-0.721055	-0.73255
ETOH_12H	cysK	['cysteine biosynthetic process ', ' metabolic process ', ' cysteine biosynthetic process from serine', ' cellular amino acid biosynthetic process ']	0.940735	0.96049	0.950613
ISOP_12H	cysK	[' cellular amino acid biosynthetic process ', ' metabolic process ', 'cysteine biosynthetic process ', ' cysteine biosynthetic process from serine']	0.913476	0.942158	0.927817
PERA_12H	cysK	['cysteine biosynthetic process ', ' cysteine biosynthetic process from serine', ' metabolic process ', ' cellular amino acid biosynthetic process ']	0.770554	0.731745	0.751149
PHE_12H	cysK	[' cysteine biosynthetic process from serine', ' cellular amino acid biosynthetic process ', 'cysteine biosynthetic process ', ' metabolic process ']	0.692888	0.743575	0.718231
POV_12H	cysK	['cysteine biosynthetic process ', ' cysteine biosynthetic process from serine', ' cellular amino acid biosynthetic process ', ' metabolic process ']	0.669774	0.730608	0.700191
SOD_12H	cysK	[' cysteine biosynthetic process from serine', ' cellular amino acid biosynthetic process ', ' metabolic process ', 'cysteine biosynthetic process ']	0.611112	0.669833	0.640472
XID_12H	cysK	['cysteine biosynthetic process ', ' cysteine biosynthetic process from serine', ' metabolic process ', ' cellular amino acid biosynthetic process ']	0.664861	0.7079	0.68638
BENZ_30Min	cysM	[' cysteine biosynthetic process from serine', ' cellular amino acid biosynthetic process ', 'cysteine biosynthetic process ']	-0.790116	-0.768007	-0.779062
ETOH_12H	cysM	[' cysteine biosynthetic process from serine', ' cellular amino acid biosynthetic process ', 'cysteine biosynthetic process ']	-0.581407	-0.54999	-0.565699
BENZ_30Min	cysN	['sulfate assimilation ', ' hydrogen sulfide biosynthetic process ', ' sulfur compound metabolic process']	-1.06506	-1.03795	-1.0515
PERA_12H	cysN	['sulfate assimilation ', ' sulfur compound metabolic process', ' hydrogen sulfide biosynthetic process ']	0.670005	0.62647	0.648238
PHE_12H	cysN	[' sulfur compound metabolic process', ' hydrogen sulfide biosynthetic process ', 'sulfate assimilation ']	0.635713	0.683075	0.659394
SOD_12H	cysN	[' hydrogen sulfide biosynthetic process ', ' sulfur compound metabolic process', 'sulfate assimilation ']	0.417469	0.47579	0.446629
ETOH_12H	cysP	[' sulfur compound metabolic process', ' transport ', 'sulfate transmembrane transport ', ' sulfate transport ']	0.555665	0.572098	0.563882
ISOP_12H	cysP	[' sulfur compound metabolic process', ' transport ', ' sulfate transport ', 'sulfate transmembrane transport ']	0.785311	0.807127	0.796219
PERA_12H	cysP	[' sulfate transport ', ' sulfur compound metabolic process', ' transport ', 'sulfate transmembrane transport ']	0.828166	0.781767	0.804966
PHE_12H	cysP	['sulfate transmembrane transport ', ' transport ', ' sulfate transport ', ' sulfur compound metabolic process']	0.517528	0.560341	0.538934
SOD_12H	cysP	[' sulfate transport ', ' transport ', 'sulfate transmembrane transport ', ' sulfur compound metabolic process']	0.572385	0.619888	0.596136
ISOP_12H	cysU	['sulfate transmembrane transport ', ' sulfate transport ', ' transport']	0.579156	0.636885	0.608021
PHE_12H	cysU	['sulfate transmembrane transport ', ' transport', ' sulfate transport ']	0.503365	0.582866	0.543116
ETOH_12H	cytR	[' transcription, DNA-templated ', ' negative regulation of transcription, DNA-templated', 'regulation of transcription, DNA-templated ']	0.393474	0.410429	0.401952
ISOP_12H	cytR	[' transcription, DNA-templated ', 'regulation of transcription, DNA-templated ', ' negative regulation of transcription, DNA-templated']	0.657715	0.68135	0.669533
BENZ_30Min	dacC	[' response to drug', ' regulation of cell shape ', 'cell wall organization ', ' peptidoglycan biosynthetic process ', ' proteolysis ']	0.978844	0.992681	0.985762
PHE_12H	dacC	[' response to drug', ' regulation of cell shape ', ' peptidoglycan biosynthetic process ', ' proteolysis ', 'cell wall organization ']	0.582113	0.631694	0.606904
PHE_30Min	dacC	[' regulation of cell shape ', 'cell wall organization ', ' proteolysis ', ' peptidoglycan biosynthetic process ', ' response to drug']	-0.443813	-0.475305	-0.459559
XID_12H	dacC	[' proteolysis ', ' peptidoglycan biosynthetic process ', ' regulation of cell shape ', 'cell wall organization ', ' response to drug']	0.461258	0.504995	0.483127
ETOH_12H	dadA	['oxidation-reduction process ', ' D-amino acid catabolic process ', ' L-alanine oxidation to pyruvate via D-alanine ', ' D-alanine catabolic process']	1.25037	1.24276	1.24656
GLUTA_12H	dadA	[' D-amino acid catabolic process ', ' L-alanine oxidation to pyruvate via D-alanine ', ' D-alanine catabolic process', 'oxidation-reduction process ']	0.636694	0.615602	0.626148
ISOP_12H	dadA	[' D-alanine catabolic process', ' L-alanine oxidation to pyruvate via D-alanine ', ' D-amino acid catabolic process ', 'oxidation-reduction process ']	1.50751	1.50899	1.50825
PERA_12H	dadA	[' D-amino acid catabolic process ', ' L-alanine oxidation to pyruvate via D-alanine ', ' D-alanine catabolic process', 'oxidation-reduction process ']	0.742436	0.675562	0.708999
PHE_12H	dadA	[' D-alanine catabolic process', 'oxidation-reduction process ', ' D-amino acid catabolic process ', ' L-alanine oxidation to pyruvate via D-alanine ']	0.905632	0.930378	0.918005
POV_12H	dadA	[' D-amino acid catabolic process ', ' L-alanine oxidation to pyruvate via D-alanine ', 'oxidation-reduction process ', ' D-alanine catabolic process']	0.929756	0.977604	0.95368
SOD_12H	dadA	[' D-amino acid catabolic process ', ' L-alanine oxidation to pyruvate via D-alanine ', ' D-alanine catabolic process', 'oxidation-reduction process ']	0.763849	0.786474	0.775161
XID_12H	dadA	[' L-alanine oxidation to pyruvate via D-alanine ', ' D-amino acid catabolic process ', ' D-alanine catabolic process', 'oxidation-reduction process ']	1.57793	1.58991	1.58392
ETOH_12H	dadX	['alanine metabolic process']	1.06424	1.06117	1.0627
ISOP_12H	dadX	['alanine metabolic process']	1.26282	1.27104	1.26693
XID_12H	dadX	['alanine metabolic process']	1.28055	1.29758	1.28907
BENZ_30Min	dam	['bacterial-type DNA replication initiation ', ' DNA-dependent DNA replication ', ' methylation ', ' DNA replication ', ' DNA methylation on adenine ', ' mismatch repair']	0.418967	0.434356	0.426661
ISOP_12H	dam	[' DNA-dependent DNA replication ', ' DNA replication ', ' DNA methylation on adenine ', 'bacterial-type DNA replication initiation ', ' methylation ', ' mismatch repair']	-0.35971	-0.341526	-0.350618
BENZ_30Min	dapB	[' oxidation-reduction process ', ' diaminopimelate biosynthetic process', 'lysine biosynthetic process via diaminopimelate ', ' lysine biosynthetic process ', ' cellular amino acid biosynthetic process ']	0.358923	0.376182	0.367553
ETOH_12H	dapB	[' diaminopimelate biosynthetic process', ' lysine biosynthetic process ', 'lysine biosynthetic process via diaminopimelate ', ' oxidation-reduction process ', ' cellular amino acid biosynthetic process ']	-0.537443	-0.497492	-0.517468
ISOP_12H	dapB	['lysine biosynthetic process via diaminopimelate ', ' oxidation-reduction process ', ' diaminopimelate biosynthetic process', ' cellular amino acid biosynthetic process ', ' lysine biosynthetic process ']	-0.750847	-0.704013	-0.72743
XID_12H	dapB	[' lysine biosynthetic process ', ' oxidation-reduction process ', ' diaminopimelate biosynthetic process', ' cellular amino acid biosynthetic process ', 'lysine biosynthetic process via diaminopimelate ']	-0.480764	-0.420702	-0.450733
ETOH_12H	dcp	['peptide metabolic process ', ' proteolysis']	0.364898	0.371295	0.368096
ISOP_12H	dcp	[' proteolysis', 'peptide metabolic process ']	0.399904	0.413843	0.406874
ISOP_12H	dctA	[' cellular response to DNA damage stimulus ', ' malate transmembrane transport ', ' transport ', ' hydrogen ion transmembrane transport ', ' succinate transmembrane transport ', 'L-aspartate transmembrane transport ', ' proton transport ', ' transmembrane transport ', ' fumarate transport', ' L-aspartate transport ', ' dicarboxylic acid transport ']	1.50783	1.5373	1.52256
PHE_30Min	dctA	[' fumarate transport', 'L-aspartate transmembrane transport ', ' transmembrane transport ', ' dicarboxylic acid transport ', ' succinate transmembrane transport ', ' malate transmembrane transport ', ' hydrogen ion transmembrane transport ', ' cellular response to DNA damage stimulus ', ' L-aspartate transport ', ' proton transport ', ' transport ']	1.14802	1.13649	1.14226
GLUTA_12H	dcuA	[' transport ', 'anaerobic respiration ', ' C4-dicarboxylate transport']	0.377121	0.398436	0.387779
PERA_12H	dcuA	[' transport ', 'anaerobic respiration ', ' C4-dicarboxylate transport']	0.732572	0.711007	0.721789
PHE_12H	dcuA	[' C4-dicarboxylate transport', ' transport ', 'anaerobic respiration ']	0.337566	0.403773	0.370669
SOD_12H	dcuA	['anaerobic respiration ', ' transport ', ' C4-dicarboxylate transport']	0.460925	0.533261	0.497093
XID_12H	dcuA	[' C4-dicarboxylate transport', ' transport ', 'anaerobic respiration ']	0.353973	0.411654	0.382813
BENZ_30Min	dcyD	[' sulfur compound metabolic process', ' cellular response to sulfur starvation ', ' sulfur utilization ', 'D-cysteine catabolic process ', ' D-amino acid metabolic process ']	-0.72188	-0.703365	-0.712622
ISOP_12H	ddlA	[' regulation of cell shape ', ' peptidoglycan biosynthetic process', 'cell wall organization ']	0.523594	0.541539	0.532566
PERA_12H	ddlA	[' peptidoglycan biosynthetic process', ' regulation of cell shape ', 'cell wall organization ']	0.560236	0.510249	0.535242
SOD_12H	ddlA	[' peptidoglycan biosynthetic process', ' regulation of cell shape ', 'cell wall organization ']	0.417344	0.448868	0.433106
XID_12H	ddlA	[' peptidoglycan biosynthetic process', 'cell wall organization ', ' regulation of cell shape ']	0.779073	0.808362	0.793718
ETOH_12H	ddlB	['cell wall organization ', ' peptidoglycan biosynthetic process', ' regulation of cell shape ']	0.352156	0.364518	0.358337
ETOH_12H	deaD	[' positive regulation of translation ', 'RNA secondary structure unwinding ', ' mRNA stabilization ', ' RNA catabolic process ', ' ribosomal large subunit assembly ', ' cellular response to cold']	-1.23792	-1.22795	-1.23294
ISOP_12H	deaD	[' ribosomal large subunit assembly ', ' mRNA stabilization ', ' cellular response to cold', 'RNA secondary structure unwinding ', ' RNA catabolic process ', ' positive regulation of translation ']	-1.1219	-1.10003	-1.11096
PHE_12H	deaD	[' RNA catabolic process ', ' positive regulation of translation ', ' cellular response to cold', ' ribosomal large subunit assembly ', 'RNA secondary structure unwinding ', ' mRNA stabilization ']	-0.689447	-0.644968	-0.667207
PHE_30Min	deaD	[' positive regulation of translation ', 'RNA secondary structure unwinding ', ' ribosomal large subunit assembly ', ' cellular response to cold', ' mRNA stabilization ', ' RNA catabolic process ']	1.30584	1.29314	1.29949
SOD_12H	deaD	['RNA secondary structure unwinding ', ' mRNA stabilization ', ' cellular response to cold', ' ribosomal large subunit assembly ', ' positive regulation of translation ', ' RNA catabolic process ']	-0.697473	-0.641531	-0.669502
BENZ_30Min	dedA	['No']	0.787504	0.805174	0.796339
BENZ_30Min	degP	[' protein folding ', 'misfolded or incompletely synthesized protein catabolic process ', ' response to oxidative stress ', ' response to temperature stimulus ', ' proteolysis']	1.51606	1.53014	1.5231
ETOH_12H	degP	[' protein folding ', ' proteolysis', 'misfolded or incompletely synthesized protein catabolic process ', ' response to temperature stimulus ', ' response to oxidative stress ']	0.414885	0.42043	0.417657
ISOP_12H	degP	[' response to temperature stimulus ', ' proteolysis', ' protein folding ', ' response to oxidative stress ', 'misfolded or incompletely synthesized protein catabolic process ']	0.357928	0.372848	0.365388
ETOH_12H	deoA	[' metabolic process ', ' pyrimidine nucleoside metabolic process ', ' cellular response to DNA damage stimulus', 'pyrimidine nucleotide metabolic process ', ' pyrimidine nucleobase metabolic process ', ' thymidine metabolic process ']	1.26077	1.27435	1.26756
PERA_12H	deoA	[' cellular response to DNA damage stimulus', ' thymidine metabolic process ', ' metabolic process ', ' pyrimidine nucleobase metabolic process ', ' pyrimidine nucleoside metabolic process ', 'pyrimidine nucleotide metabolic process ']	0.645305	0.597732	0.621518
PHE_12H	deoA	[' metabolic process ', ' pyrimidine nucleoside metabolic process ', ' cellular response to DNA damage stimulus', 'pyrimidine nucleotide metabolic process ', ' thymidine metabolic process ', ' pyrimidine nucleobase metabolic process ']	1.44575	1.48763	1.46669
XID_12H	deoA	[' pyrimidine nucleoside metabolic process ', 'pyrimidine nucleotide metabolic process ', ' cellular response to DNA damage stimulus', ' thymidine metabolic process ', ' metabolic process ', ' pyrimidine nucleobase metabolic process ']	0.536276	0.569221	0.552749
ETOH_12H	deoB	[' deoxyribonucleotide catabolic process ', ' nucleotide metabolic process ', ' cellular metabolic compound salvage ', ' cellular response to DNA damage stimulus ', ' 5-phosphoribose 1-diphosphate biosynthetic process', ' metabolic process ', 'nucleotide catabolic process ']	0.747834	0.763501	0.755667
GLUTA_12H	deoB	[' 5-phosphoribose 1-diphosphate biosynthetic process', 'nucleotide catabolic process ', ' cellular metabolic compound salvage ', ' nucleotide metabolic process ', ' metabolic process ', ' cellular response to DNA damage stimulus ', ' deoxyribonucleotide catabolic process ']	0.412027	0.414669	0.413348
PERA_12H	deoB	[' nucleotide metabolic process ', ' cellular metabolic compound salvage ', ' cellular response to DNA damage stimulus ', ' deoxyribonucleotide catabolic process ', 'nucleotide catabolic process ', ' 5-phosphoribose 1-diphosphate biosynthetic process', ' metabolic process ']	0.658521	0.616858	0.637689
PHE_12H	deoB	[' deoxyribonucleotide catabolic process ', ' metabolic process ', ' cellular response to DNA damage stimulus ', ' 5-phosphoribose 1-diphosphate biosynthetic process', 'nucleotide catabolic process ', ' cellular metabolic compound salvage ', ' nucleotide metabolic process ']	1.01363	1.05947	1.03655
POV_12H	deoB	['nucleotide catabolic process ', ' deoxyribonucleotide catabolic process ', ' 5-phosphoribose 1-diphosphate biosynthetic process', ' metabolic process ', ' cellular metabolic compound salvage ', ' cellular response to DNA damage stimulus ', ' nucleotide metabolic process ']	0.682363	0.746788	0.714575
SOD_12H	deoB	[' cellular metabolic compound salvage ', ' nucleotide metabolic process ', ' deoxyribonucleotide catabolic process ', ' 5-phosphoribose 1-diphosphate biosynthetic process', ' cellular response to DNA damage stimulus ', ' metabolic process ', 'nucleotide catabolic process ']	0.386121	0.437205	0.411663
XID_12H	deoB	[' metabolic process ', ' cellular metabolic compound salvage ', ' cellular response to DNA damage stimulus ', 'nucleotide catabolic process ', ' deoxyribonucleotide catabolic process ', ' nucleotide metabolic process ', ' 5-phosphoribose 1-diphosphate biosynthetic process']	0.713899	0.752252	0.733076
ETOH_12H	deoC	[' deoxyribose phosphate catabolic process ', ' deoxyribonucleotide catabolic process ', ' nucleobase-containing small molecule interconversion', 'carbohydrate catabolic process ', ' cellular response to DNA damage stimulus ']	1.23535	1.29693	1.26614
PHE_12H	deoC	[' deoxyribonucleotide catabolic process ', 'carbohydrate catabolic process ', ' deoxyribose phosphate catabolic process ', ' cellular response to DNA damage stimulus ', ' nucleobase-containing small molecule interconversion']	1.6923	1.7831	1.7377
ETOH_12H	deoD	[' nucleoside metabolic process ', ' purine nucleoside catabolic process', ' nucleobase-containing compound metabolic process ', 'purine nucleoside metabolic process ', ' purine nucleoside interconversion ', ' cellular response to DNA damage stimulus ']	0.594856	0.614125	0.604491
ISOP_12H	deoD	[' purine nucleoside catabolic process', 'purine nucleoside metabolic process ', ' nucleoside metabolic process ', ' purine nucleoside interconversion ', ' nucleobase-containing compound metabolic process ', ' cellular response to DNA damage stimulus ']	0.335021	0.362541	0.348781
PHE_12H	deoD	[' nucleoside metabolic process ', ' purine nucleoside interconversion ', ' cellular response to DNA damage stimulus ', ' purine nucleoside catabolic process', ' nucleobase-containing compound metabolic process ', 'purine nucleoside metabolic process ']	0.451257	0.500493	0.475875
ISOP_12H	dfp	[' pantothenate catabolic process ', ' coenzyme A biosynthetic process', 'metabolic process ']	0.419367	0.440055	0.429711
CONTROL_control	dhaK	[' ketone catabolic process ', ' glycerol metabolic process', ' glycerol catabolic process ', ' phosphorylation ', 'glycerol to glycerone phosphate metabolic process ', ' cellular response to DNA damage stimulus ', ' monosaccharide catabolic process ']	0.960974	0.871453	0.916213
ETOH_12H	dhaK	[' glycerol catabolic process ', 'glycerol to glycerone phosphate metabolic process ', ' glycerol metabolic process', ' ketone catabolic process ', ' cellular response to DNA damage stimulus ', ' phosphorylation ', ' monosaccharide catabolic process ']	0.482761	0.498717	0.490739
ISOP_12H	dhaK	[' glycerol metabolic process', 'glycerol to glycerone phosphate metabolic process ', ' ketone catabolic process ', ' glycerol catabolic process ', ' cellular response to DNA damage stimulus ', ' phosphorylation ', ' monosaccharide catabolic process ']	0.474291	0.49765	0.48597
POV_12H	dhaK	['glycerol to glycerone phosphate metabolic process ', ' glycerol metabolic process', ' monosaccharide catabolic process ', ' glycerol catabolic process ', ' ketone catabolic process ', ' cellular response to DNA damage stimulus ', ' phosphorylation ']	0.645314	0.686352	0.665833
POV_30Min	dhaK	['glycerol to glycerone phosphate metabolic process ', ' phosphorylation ', ' glycerol catabolic process ', ' monosaccharide catabolic process ', ' cellular response to DNA damage stimulus ', ' glycerol metabolic process', ' ketone catabolic process ']	-0.927843	-0.871621	-0.899732
CONTROL_control	dhaL	[' phosphorylation ', ' glycerol metabolic process', 'glycerol catabolic process ']	1.40247	1.37057	1.38652
POV_30Min	dhaL	[' phosphorylation ', 'glycerol catabolic process ', ' glycerol metabolic process']	-0.891854	-0.834816	-0.863335
CONTROL_control	dhaM	[' phosphorylation ', 'peptidyl-lysine deacetylation ', ' phosphoenolpyruvate-dependent sugar phosphotransferase system', ' cellular response to DNA damage stimulus ']	1.12943	1.02462	1.07703
ETOH_12H	dhaM	[' phosphorylation ', ' cellular response to DNA damage stimulus ', 'peptidyl-lysine deacetylation ', ' phosphoenolpyruvate-dependent sugar phosphotransferase system']	0.57065	0.585174	0.577912
ISOP_12H	dhaM	['peptidyl-lysine deacetylation ', ' cellular response to DNA damage stimulus ', ' phosphoenolpyruvate-dependent sugar phosphotransferase system', ' phosphorylation ']	0.458705	0.481833	0.470269
PERA_12H	dhaM	[' phosphorylation ', ' phosphoenolpyruvate-dependent sugar phosphotransferase system', ' cellular response to DNA damage stimulus ', 'peptidyl-lysine deacetylation ']	0.638561	0.593637	0.616099
PHE_12H	dhaM	['peptidyl-lysine deacetylation ', ' phosphoenolpyruvate-dependent sugar phosphotransferase system', ' phosphorylation ', ' cellular response to DNA damage stimulus ']	0.607293	0.649138	0.628215
POV_30Min	dhaM	[' phosphoenolpyruvate-dependent sugar phosphotransferase system', ' phosphorylation ', ' cellular response to DNA damage stimulus ', 'peptidyl-lysine deacetylation ']	-0.884422	-0.828681	-0.856551
SOD_12H	dhaM	[' phosphorylation ', ' cellular response to DNA damage stimulus ', ' phosphoenolpyruvate-dependent sugar phosphotransferase system', 'peptidyl-lysine deacetylation ']	0.382331	0.462357	0.422344
XID_12H	dhaM	['peptidyl-lysine deacetylation ', ' phosphoenolpyruvate-dependent sugar phosphotransferase system', ' phosphorylation ', ' cellular response to DNA damage stimulus ']	0.377503	0.41286	0.395181
CONTROL_control	dinQ	['cellular response to DNA damage stimulus']	-1.33377	-1.46437	-1.39907
GLUTA_12H	dinQ	['cellular response to DNA damage stimulus']	-1.62179	-1.65018	-1.63598
PERA_12H	dinQ	['cellular response to DNA damage stimulus']	-1.75427	-1.78715	-1.77071
PHE_12H	dinQ	['cellular response to DNA damage stimulus']	-1.38838	-1.34931	-1.36884
POV_12H	dinQ	['cellular response to DNA damage stimulus']	-1.06012	-1.02368	-1.0419
SOD_12H	dinQ	['cellular response to DNA damage stimulus']	-0.897016	-0.899642	-0.898329
XID_12H	dinQ	['cellular response to DNA damage stimulus']	-0.684223	-0.641841	-0.663032
CONTROL_control	dkgA	['methylglyoxal catabolic process ', ' oxidation-reduction process ', ' L-ascorbic acid biosynthetic process']	-0.651798	-0.690355	-0.671077
ETOH_12H	dkgA	['methylglyoxal catabolic process ', ' L-ascorbic acid biosynthetic process', ' oxidation-reduction process ']	0.763255	0.776711	0.769983
POV_30Min	dkgA	[' oxidation-reduction process ', ' L-ascorbic acid biosynthetic process', 'methylglyoxal catabolic process ']	0.529919	0.581232	0.555576
ETOH_12H	dksA	['regulation of gene expression']	-0.615341	-0.59923	-0.607285
ISOP_12H	dksA	['regulation of gene expression']	-0.635047	-0.611141	-0.623094
POV_30Min	dksA	['regulation of gene expression']	0.366513	0.420833	0.393673
XID_12H	dksA	['regulation of gene expression']	0.330437	0.368116	0.349277
CONTROL_control	dld	[' oxidation-reduction process ', ' lactate metabolic process ', ' aerobic respiration', ' respiratory electron transport chain ', ' anaerobic respiration ', ' lactate oxidation ', 'transmembrane transport ']	0.393658	0.32283	0.358244
ETOH_12H	dld	[' anaerobic respiration ', 'transmembrane transport ', ' oxidation-reduction process ', ' lactate metabolic process ', ' respiratory electron transport chain ', ' aerobic respiration', ' lactate oxidation ']	0.421077	0.442023	0.43155
ISOP_12H	dld	[' lactate oxidation ', ' oxidation-reduction process ', ' anaerobic respiration ', ' respiratory electron transport chain ', ' aerobic respiration', 'transmembrane transport ', ' lactate metabolic process ']	0.300316	0.329997	0.315156
XID_12H	dld	[' anaerobic respiration ', ' aerobic respiration', ' oxidation-reduction process ', 'transmembrane transport ', ' respiratory electron transport chain ', ' lactate oxidation ', ' lactate metabolic process ']	0.678038	0.721246	0.699642
PHE_30Min	dnaA	[' regulation of transcription, DNA-templated ', 'DNA replication ', ' regulation of DNA replication', ' transcription, DNA-templated ', ' negative regulation of DNA replication ', ' DNA replication initiation ']	0.446013	0.431572	0.438793
ETOH_12H	dnaE	['DNA biosynthetic process ', ' DNA replication']	-0.46649	-0.447517	-0.457003
PHE_12H	dnaE	[' DNA replication', 'DNA biosynthetic process ']	-0.320105	-0.27284	-0.296473
PHE_30Min	dnaE	['DNA biosynthetic process ', ' DNA replication']	0.435042	0.421248	0.428145
SOD_12H	dnaE	[' DNA replication', 'DNA biosynthetic process ']	-0.29605	-0.228139	-0.262094
XID_12H	dnaE	['DNA biosynthetic process ', ' DNA replication']	-0.462038	-0.420704	-0.441371
ETOH_12H	dnaG	[' DNA replication, synthesis of RNA primer', 'DNA replication ']	-0.456854	-0.427995	-0.442425
ISOP_12H	dnaG	[' DNA replication, synthesis of RNA primer', 'DNA replication ']	-0.379679	-0.344153	-0.361916
PHE_30Min	dnaG	[' DNA replication, synthesis of RNA primer', 'DNA replication ']	0.464409	0.45198	0.458195
SOD_12H	dnaG	[' DNA replication, synthesis of RNA primer', 'DNA replication ']	-0.367515	-0.287078	-0.327296
XID_12H	dnaG	[' DNA replication, synthesis of RNA primer', 'DNA replication ']	-0.53338	-0.483311	-0.508346
BENZ_30Min	dnaJ	[' response to heat ', ' DNA replication', ' oxidation-reduction process ', ' protein unfolding ', ' protein refolding ', ' viral process ', 'regulation of nucleic acid-templated transcription ', ' protein folding ', ' chaperone cofactor-dependent protein refolding ']	1.42173	1.4363	1.42901
CONTROL_control	dnaJ	[' response to heat ', ' DNA replication', ' protein refolding ', ' chaperone cofactor-dependent protein refolding ', ' protein folding ', 'regulation of nucleic acid-templated transcription ', ' oxidation-reduction process ', ' viral process ', ' protein unfolding ']	-0.529418	-0.6003	-0.564859
ISOP_12H	dnaJ	['regulation of nucleic acid-templated transcription ', ' DNA replication', ' protein folding ', ' oxidation-reduction process ', ' protein refolding ', ' protein unfolding ', ' chaperone cofactor-dependent protein refolding ', ' response to heat ', ' viral process ']	0.447117	0.456547	0.451832
PHE_30Min	dnaJ	[' protein folding ', ' viral process ', ' protein unfolding ', ' protein refolding ', ' DNA replication', ' oxidation-reduction process ', ' response to heat ', ' chaperone cofactor-dependent protein refolding ', 'regulation of nucleic acid-templated transcription ']	1.17122	1.15433	1.16278
POV_30Min	dnaJ	[' protein refolding ', ' protein folding ', ' chaperone cofactor-dependent protein refolding ', ' response to heat ', ' viral process ', ' protein unfolding ', ' DNA replication', 'regulation of nucleic acid-templated transcription ', ' oxidation-reduction process ']	0.969208	1.02326	0.996236
SOD_12H	dnaJ	[' protein refolding ', 'regulation of nucleic acid-templated transcription ', ' viral process ', ' protein folding ', ' protein unfolding ', ' response to heat ', ' DNA replication', ' oxidation-reduction process ', ' chaperone cofactor-dependent protein refolding ']	0.314198	0.339723	0.326961
BENZ_30Min	dnaK	[' response to heat ', ' cellular response to unfolded protein ', ' chaperone mediated protein folding requiring cofactor ', ' protein folding ', 'regulation of nucleic acid-templated transcription ', ' DNA replication', ' chaperone cofactor-dependent protein refolding ', ' protein complex disassembly ', ' protein complex assembly ', ' protein unfolding ']	1.40617	1.4173	1.41173
CONTROL_control	dnaK	[' protein complex assembly ', 'regulation of nucleic acid-templated transcription ', ' protein complex disassembly ', ' response to heat ', ' DNA replication', ' protein unfolding ', ' chaperone cofactor-dependent protein refolding ', ' cellular response to unfolded protein ', ' chaperone mediated protein folding requiring cofactor ', ' protein folding ']	-0.69236	-0.768515	-0.730438
ISOP_12H	dnaK	[' chaperone cofactor-dependent protein refolding ', ' protein complex assembly ', ' response to heat ', ' protein unfolding ', ' protein folding ', 'regulation of nucleic acid-templated transcription ', ' cellular response to unfolded protein ', ' chaperone mediated protein folding requiring cofactor ', ' protein complex disassembly ', ' DNA replication']	0.916624	0.942706	0.929665
PHE_30Min	dnaK	[' response to heat ', ' protein unfolding ', ' protein complex assembly ', ' cellular response to unfolded protein ', ' protein folding ', ' protein complex disassembly ', 'regulation of nucleic acid-templated transcription ', ' DNA replication', ' chaperone cofactor-dependent protein refolding ', ' chaperone mediated protein folding requiring cofactor ']	1.04323	1.02794	1.03559
POV_30Min	dnaK	[' protein complex disassembly ', ' chaperone cofactor-dependent protein refolding ', ' chaperone mediated protein folding requiring cofactor ', ' DNA replication', 'regulation of nucleic acid-templated transcription ', ' response to heat ', ' protein complex assembly ', ' protein unfolding ', ' cellular response to unfolded protein ', ' protein folding ']	1.02195	1.07342	1.04769
SOD_12H	dnaK	[' cellular response to unfolded protein ', ' DNA replication', ' protein complex disassembly ', ' protein unfolding ', ' chaperone cofactor-dependent protein refolding ', ' protein folding ', ' chaperone mediated protein folding requiring cofactor ', ' protein complex assembly ', ' response to heat ', 'regulation of nucleic acid-templated transcription ']	0.358694	0.417107	0.3879
BENZ_30Min	dnaX	[' DNA biosynthetic process ', ' DNA-dependent DNA replication ', ' DNA replication']	0.382415	0.399288	0.390851
PHE_30Min	dnaX	[' DNA biosynthetic process ', ' DNA-dependent DNA replication ', ' DNA replication']	0.430204	0.4171	0.423652
BENZ_30Min	dppA	[' protein transport ', ' chaperone-mediated protein folding ', ' heme transport ', ' dipeptide transport ', ' positive chemotaxis ', ' chemotaxis', ' peptide transport ', ' transport ', 'transmembrane transport ']	-0.488616	-0.474403	-0.481509
ETOH_12H	dppA	['transmembrane transport ', ' dipeptide transport ', ' transport ', ' protein transport ', ' chaperone-mediated protein folding ', ' heme transport ', ' chemotaxis', ' peptide transport ', ' positive chemotaxis ']	0.563062	0.585861	0.574462
GLUTA_12H	dppA	[' chemotaxis', ' peptide transport ', ' protein transport ', ' dipeptide transport ', ' positive chemotaxis ', 'transmembrane transport ', ' heme transport ', ' transport ', ' chaperone-mediated protein folding ']	0.460519	0.475371	0.467945
ISOP_12H	dppA	[' protein transport ', ' positive chemotaxis ', ' heme transport ', ' transport ', ' chemotaxis', ' peptide transport ', ' dipeptide transport ', ' chaperone-mediated protein folding ', 'transmembrane transport ']	0.606277	0.63773	0.622003
PERA_12H	dppA	[' peptide transport ', ' heme transport ', ' chaperone-mediated protein folding ', 'transmembrane transport ', ' protein transport ', ' positive chemotaxis ', ' transport ', ' chemotaxis', ' dipeptide transport ']	0.500963	0.465464	0.483213
PHE_30Min	dppA	[' protein transport ', ' heme transport ', ' transport ', ' chaperone-mediated protein folding ', 'transmembrane transport ', ' positive chemotaxis ', ' dipeptide transport ', ' peptide transport ', ' chemotaxis']	-0.420431	-0.433221	-0.426826
SOD_12H	dppA	[' peptide transport ', ' chaperone-mediated protein folding ', ' transport ', 'transmembrane transport ', ' chemotaxis', ' protein transport ', ' heme transport ', ' positive chemotaxis ', ' dipeptide transport ']	0.327775	0.389956	0.358865
ISOP_12H	dppB	[' transport ', ' transmembrane transport ', ' heme transport ', ' peptide transport ', ' protein transport', 'dipeptide transmembrane transport ']	1.18768	1.18744	1.18756
PHE_30Min	dppB	['dipeptide transmembrane transport ', ' transmembrane transport ', ' peptide transport ', ' transport ', ' protein transport', ' heme transport ']	1.19415	1.17867	1.18641
XID_12H	dppB	[' peptide transport ', ' transport ', 'dipeptide transmembrane transport ', ' transmembrane transport ', ' protein transport', ' heme transport ']	-0.528618	-0.517405	-0.523011
ISOP_12H	dppC	[' peptide transport ', ' heme transport ', 'dipeptide transmembrane transport ', ' protein transport', ' transport ', ' transmembrane transport ']	1.47011	1.48403	1.47707
PHE_30Min	dppC	[' heme transport ', ' transport ', ' protein transport', ' peptide transport ', ' transmembrane transport ', 'dipeptide transmembrane transport ']	1.49244	1.47435	1.48339
ISOP_12H	dppD	[' peptide transport ', ' heme transport ', ' transport ', ' metabolic process ', 'dipeptide transmembrane transport ', ' protein transport']	1.33753	1.36384	1.35068
PHE_30Min	dppD	[' metabolic process ', ' peptide transport ', 'dipeptide transmembrane transport ', ' protein transport', ' heme transport ', ' transport ']	1.50581	1.49109	1.49845
XID_12H	dppD	['dipeptide transmembrane transport ', ' transport ', ' peptide transport ', ' protein transport', ' metabolic process ', ' heme transport ']	-0.900633	-0.866882	-0.883758
ISOP_12H	dppF	[' transport ', ' peptide transport ', ' heme transport ', ' protein transport', 'dipeptide transmembrane transport ', ' metabolic process ']	1.29748	1.33966	1.31857
PHE_30Min	dppF	[' transport ', ' peptide transport ', ' metabolic process ', 'dipeptide transmembrane transport ', ' protein transport', ' heme transport ']	1.37319	1.35443	1.36381
CONTROL_control	dps	['response to stress ', ' response to starvation ', ' oxidation-reduction process ', ' chromosome condensation ', ' cellular iron ion homeostasis']	-0.762904	-0.84315	-0.803027
ETOH_12H	dps	[' chromosome condensation ', ' oxidation-reduction process ', ' cellular iron ion homeostasis', 'response to stress ', ' response to starvation ']	-1.46192	-1.43812	-1.45002
GLUTA_12H	dps	[' cellular iron ion homeostasis', ' chromosome condensation ', 'response to stress ', ' response to starvation ', ' oxidation-reduction process ']	0.522031	0.539158	0.530595
ISOP_12H	dps	[' cellular iron ion homeostasis', 'response to stress ', ' chromosome condensation ', ' response to starvation ', ' oxidation-reduction process ']	-0.810472	-0.777401	-0.793937
PHE_30Min	dps	[' cellular iron ion homeostasis', ' oxidation-reduction process ', 'response to stress ', ' response to starvation ', ' chromosome condensation ']	-0.88295	-0.899429	-0.89119
POV_30Min	dps	['response to stress ', ' chromosome condensation ', ' response to starvation ', ' cellular iron ion homeostasis', ' oxidation-reduction process ']	0.745806	0.794376	0.770091
SOD_12H	dps	['response to stress ', ' oxidation-reduction process ', ' chromosome condensation ', ' response to starvation ', ' cellular iron ion homeostasis']	-0.921964	-0.864567	-0.893265
BENZ_30Min	dsbA	[' cellular response to antibiotic', ' oxidation-reduction process ', ' cell redox homeostasis ']	0.802294	0.818387	0.810341
ETOH_12H	dsbA	[' cell redox homeostasis ', ' oxidation-reduction process ', ' cellular response to antibiotic']	0.37623	0.394032	0.385131
ISOP_12H	dsbA	[' oxidation-reduction process ', ' cellular response to antibiotic', ' cell redox homeostasis ']	0.588842	0.614642	0.601742
CONTROL_control	dsbB	[' response to heat ', ' oxidation-reduction process', ' electron transport chain ']	0.588683	0.525698	0.55719
ETOH_12H	dsbC	['oxidation-reduction process ', ' cell redox homeostasis']	0.379747	0.403775	0.391761
ISOP_12H	dsbC	[' cell redox homeostasis', 'oxidation-reduction process ']	0.462335	0.494888	0.478611
ETOH_12H	dusB	[' oxidation-reduction process', ' tRNA processing ', 'tRNA dihydrouridine synthesis ']	-0.498419	-0.484941	-0.49168
GLUTA_12H	dusB	[' oxidation-reduction process', 'tRNA dihydrouridine synthesis ', ' tRNA processing ']	-0.568088	-0.553178	-0.560633
ISOP_12H	dusB	['tRNA dihydrouridine synthesis ', ' oxidation-reduction process', ' tRNA processing ']	-0.55303	-0.530443	-0.541736
SOD_12H	dusB	[' oxidation-reduction process', 'tRNA dihydrouridine synthesis ', ' tRNA processing ']	-0.494967	-0.463032	-0.479
XID_12H	dusB	[' oxidation-reduction process', 'tRNA dihydrouridine synthesis ', ' tRNA processing ']	-0.857004	-0.819721	-0.838363
XID_12H	dut	['pyrimidine nucleotide metabolic process ', ' dUTP metabolic process ', ' dUTP catabolic process ', ' nucleotide metabolic process', ' dUMP biosynthetic process ']	-0.391102	-0.346357	-0.36873
BENZ_30Min	dxr	['isopentenyl diphosphate biosynthetic process, methylerythritol 4-phosphate pathway involved in terpenoid biosynthetic process ', ' isopentenyl diphosphate biosynthetic process, methylerythritol 4-phosphate pathway ', ' terpenoid biosynthetic process ', ' oxidation-reduction process ', ' isoprenoid biosynthetic process']	0.45268	0.467542	0.460111
PHE_30Min	dxs	[' ubiquinone biosynthetic process ', ' isoprenoid biosynthetic process ', ' pyridoxine biosynthetic process ', ' terpenoid biosynthetic process ', ' metabolic process ', 'isopentenyl diphosphate biosynthetic process, methylerythritol 4-phosphate pathway ', ' 1-deoxy-D-xylulose 5-phosphate biosynthetic process ', ' thiamine biosynthetic process']	0.432951	0.420486	0.426719
SOD_12H	dxs	[' terpenoid biosynthetic process ', 'isopentenyl diphosphate biosynthetic process, methylerythritol 4-phosphate pathway ', ' isoprenoid biosynthetic process ', ' 1-deoxy-D-xylulose 5-phosphate biosynthetic process ', ' pyridoxine biosynthetic process ', ' ubiquinone biosynthetic process ', ' thiamine biosynthetic process', ' metabolic process ']	-0.335828	-0.275318	-0.305573
XID_12H	dxs	[' ubiquinone biosynthetic process ', ' 1-deoxy-D-xylulose 5-phosphate biosynthetic process ', ' thiamine biosynthetic process', 'isopentenyl diphosphate biosynthetic process, methylerythritol 4-phosphate pathway ', ' pyridoxine biosynthetic process ', ' terpenoid biosynthetic process ', ' metabolic process ', ' isoprenoid biosynthetic process ']	-0.470464	-0.422685	-0.446574
CONTROL_control	eda	['metabolic process']	0.66279	0.577857	0.620323
ETOH_12H	eda	['metabolic process']	0.481529	0.51022	0.495874
ISOP_12H	eda	['metabolic process']	0.32507	0.36052	0.342795
PHE_12H	eda	['metabolic process']	0.756705	0.811591	0.784148
POV_12H	eda	['metabolic process']	0.753192	0.807834	0.780513
SOD_12H	eda	['metabolic process']	0.714372	0.812943	0.763658
XID_12H	eda	['metabolic process']	0.743296	0.792815	0.768055
PERA_12H	edd	['D-gluconate catabolic process ', ' branched-chain amino acid biosynthetic process ', ' metabolic process ', ' Entner-Doudoroff pathway through 6-phosphogluconate']	0.521336	0.476949	0.499142
BENZ_30Min	efeB	[' cellular oxidant detoxification ', ' cellular response to DNA damage stimulus ', ' oxidation-reduction process', ' iron assimilation ', 'ferrous iron transport ']	-1.43605	-1.41361	-1.42483
GLUTA_12H	efeB	[' cellular response to DNA damage stimulus ', ' oxidation-reduction process', 'ferrous iron transport ', ' cellular oxidant detoxification ', ' iron assimilation ']	-0.42847	-0.42179	-0.42513
ISOP_12H	efeB	[' cellular oxidant detoxification ', ' cellular response to DNA damage stimulus ', ' oxidation-reduction process', ' iron assimilation ', 'ferrous iron transport ']	-1.21251	-1.19548	-1.204
PHE_12H	efeB	[' oxidation-reduction process', ' cellular response to DNA damage stimulus ', ' iron assimilation ', 'ferrous iron transport ', ' cellular oxidant detoxification ']	-0.583204	-0.545113	-0.564158
SOD_12H	efeB	[' cellular oxidant detoxification ', ' iron assimilation ', ' oxidation-reduction process', 'ferrous iron transport ', ' cellular response to DNA damage stimulus ']	-0.401064	-0.358721	-0.379892
XID_12H	efeB	[' iron assimilation ', ' cellular response to DNA damage stimulus ', 'ferrous iron transport ', ' oxidation-reduction process', ' cellular oxidant detoxification ']	-0.633493	-0.601269	-0.617381
BENZ_30Min	efeO	['response to UV ', ' response to antibiotic', ' response to toxic substance ', ' response to oxidative stress ']	-1.33631	-1.31368	-1.325
ISOP_12H	efeO	['response to UV ', ' response to oxidative stress ', ' response to antibiotic', ' response to toxic substance ']	-1.02684	-1.01272	-1.01978
CONTROL_control	efp	[' peptide biosynthetic process ', ' translation', ' translational elongation ']	0.373223	0.298175	0.335699
ETOH_12H	efp	[' translational elongation ', ' peptide biosynthetic process ', ' translation']	-0.50441	-0.483249	-0.493829
ISOP_12H	efp	[' translational elongation ', ' translation', ' peptide biosynthetic process ']	-0.452949	-0.420744	-0.436846
CONTROL_control	elaB	['cellular response to DNA damage stimulus']	-0.554406	-0.57431	-0.564358
ETOH_12H	elaB	['cellular response to DNA damage stimulus']	-0.719899	-0.705119	-0.712509
GLUTA_12H	elaB	['cellular response to DNA damage stimulus']	0.48486	0.495698	0.490279
ISOP_12H	elaB	['cellular response to DNA damage stimulus']	-0.744457	-0.723004	-0.733731
PHE_30Min	elaB	['cellular response to DNA damage stimulus']	-0.665649	-0.694917	-0.680283
POV_30Min	elaB	['cellular response to DNA damage stimulus']	0.562498	0.616665	0.589581
XID_12H	elaB	['cellular response to DNA damage stimulus']	0.559827	0.595864	0.577845
ISOP_12H	elbB	['positive regulation of isoprenoid metabolic process ', ' isoprenoid biosynthetic process']	0.609854	0.632038	0.620946
PHE_12H	elbB	[' isoprenoid biosynthetic process', 'positive regulation of isoprenoid metabolic process ']	0.658379	0.703336	0.680858
SOD_12H	elbB	['positive regulation of isoprenoid metabolic process ', ' isoprenoid biosynthetic process']	0.832451	0.867337	0.849894
XID_12H	elbB	[' isoprenoid biosynthetic process', 'positive regulation of isoprenoid metabolic process ']	0.768849	0.804483	0.786666
ISOP_12H	emtA	[' cell wall macromolecule catabolic process', ' peptidoglycan metabolic process ', 'cell wall organization ']	-1.25015	-1.20026	-1.22521
PHE_12H	emtA	[' peptidoglycan metabolic process ', ' cell wall macromolecule catabolic process', 'cell wall organization ']	-0.66049	-0.593678	-0.627084
POV_12H	emtA	['cell wall organization ', ' cell wall macromolecule catabolic process', ' peptidoglycan metabolic process ']	-0.833355	-0.767986	-0.80067
XID_12H	emtA	[' peptidoglycan metabolic process ', 'cell wall organization ', ' cell wall macromolecule catabolic process']	-0.797094	-0.735528	-0.766311
ETOH_12H	eno	['glycolytic process']	-0.337112	-0.325019	-0.331066
ISOP_12H	eno	['glycolytic process']	-0.379898	-0.359407	-0.369652
PERA_12H	eno	['glycolytic process']	0.955294	0.909591	0.932442
PHE_30Min	eno	['glycolytic process']	-0.456173	-0.471303	-0.463738
POV_12H	eno	['glycolytic process']	1.00267	1.06447	1.03357
SOD_12H	eno	['glycolytic process']	0.706271	0.75419	0.730231
XID_12H	eno	['glycolytic process']	1.0763	1.11021	1.09326
CONTROL_control	entA	['siderophore biosynthetic process ', ' metabolic process ', ' enterobactin biosynthetic process', ' oxidation-reduction process ']	0.469393	0.401336	0.435364
ETOH_12H	entA	[' oxidation-reduction process ', 'siderophore biosynthetic process ', ' enterobactin biosynthetic process', ' metabolic process ']	0.312505	0.328476	0.32049
ISOP_12H	entA	[' enterobactin biosynthetic process', ' metabolic process ', 'siderophore biosynthetic process ', ' oxidation-reduction process ']	-0.729652	-0.706635	-0.718143
PHE_30Min	entA	[' metabolic process ', ' oxidation-reduction process ', 'siderophore biosynthetic process ', ' enterobactin biosynthetic process']	-1.94919	-1.96159	-1.95539
SOD_12H	entA	[' oxidation-reduction process ', ' enterobactin biosynthetic process', ' metabolic process ', 'siderophore biosynthetic process ']	0.42409	0.473273	0.448682
ISOP_12H	entB	[' phenazine biosynthetic process ', ' metabolic process ', ' enterobactin biosynthetic process']	-0.727097	-0.698469	-0.712783
PHE_30Min	entB	[' metabolic process ', ' phenazine biosynthetic process ', ' enterobactin biosynthetic process']	-2.01829	-2.03453	-2.02641
SOD_12H	entB	[' metabolic process ', ' enterobactin biosynthetic process', ' phenazine biosynthetic process ']	0.271802	0.328374	0.300088
ETOH_12H	entC	['salicylic acid biosynthetic process ', ' biosynthetic process ', ' enterobactin biosynthetic process']	0.302384	0.320929	0.311657
ISOP_12H	entC	[' enterobactin biosynthetic process', ' biosynthetic process ', 'salicylic acid biosynthetic process ']	-0.618174	-0.593161	-0.605668
PHE_30Min	entC	['salicylic acid biosynthetic process ', ' biosynthetic process ', ' enterobactin biosynthetic process']	-1.98586	-2.00292	-1.99439
BENZ_30Min	entD	['enterobactin biosynthetic process']	-0.35994	-0.341719	-0.35083
ETOH_12H	entD	['enterobactin biosynthetic process']	-0.44614	-0.431861	-0.439
ISOP_12H	entD	['enterobactin biosynthetic process']	-1.56697	-1.54461	-1.55579
PHE_12H	entD	['enterobactin biosynthetic process']	-0.420526	-0.369397	-0.394961
PHE_30Min	entD	['enterobactin biosynthetic process']	-2.1982	-2.19172	-2.19496
XID_12H	entD	['enterobactin biosynthetic process']	-0.481755	-0.442513	-0.462134
ISOP_12H	entE	[' enterobactin biosynthetic process', 'siderophore biosynthetic process ', ' metabolic process ']	-0.676659	-0.652832	-0.664745
PHE_30Min	entE	['siderophore biosynthetic process ', ' metabolic process ', ' enterobactin biosynthetic process']	-1.90744	-1.92356	-1.9155
SOD_12H	entE	[' enterobactin biosynthetic process', 'siderophore biosynthetic process ', ' metabolic process ']	0.383351	0.43481	0.40908
ETOH_12H	entF	[' enterobactin biosynthetic process ', ' metabolic process', 'amino acid activation for nonribosomal peptide biosynthetic process ', ' biosynthetic process ']	0.326959	0.342121	0.33454
ISOP_12H	entF	[' metabolic process', ' enterobactin biosynthetic process ', 'amino acid activation for nonribosomal peptide biosynthetic process ', ' biosynthetic process ']	-0.906077	-0.884773	-0.895425
PHE_30Min	entF	[' biosynthetic process ', ' enterobactin biosynthetic process ', ' metabolic process', 'amino acid activation for nonribosomal peptide biosynthetic process ']	-2.00582	-2.02632	-2.01607
XID_12H	entF	['amino acid activation for nonribosomal peptide biosynthetic process ', ' enterobactin biosynthetic process ', ' metabolic process', ' biosynthetic process ']	0.435541	0.472763	0.454152
ISOP_12H	entH	['enterobactin biosynthetic process']	-0.765626	-0.72368	-0.744653
PHE_30Min	entH	['enterobactin biosynthetic process']	-2.02903	-2.03557	-2.0323
ISOP_12H	entS	[' cellular response to DNA damage stimulus ', ' transport ', ' response to antibiotic ', 'siderophore transport ', ' enterobactin transport']	-0.395099	-0.379955	-0.387527
ETOH_12H	envC	[' cell separation after cytokinesis ', 'positive regulation of hydrolase activity ', ' cell division ', ' cell cycle ', ' peptidoglycan-based cell wall biogenesis ', ' autolysis ', ' response to drug']	-0.494057	-0.476897	-0.485477
ISOP_12H	envC	[' cell cycle ', ' peptidoglycan-based cell wall biogenesis ', ' response to drug', ' autolysis ', ' cell division ', ' cell separation after cytokinesis ', 'positive regulation of hydrolase activity ']	-0.540195	-0.516413	-0.528304
XID_12H	envC	['positive regulation of hydrolase activity ', ' autolysis ', ' cell separation after cytokinesis ', ' response to drug', ' cell division ', ' peptidoglycan-based cell wall biogenesis ', ' cell cycle ']	-0.502122	-0.465416	-0.483769
BENZ_30Min	envZ	[' signal transduction ', 'signal transduction by protein phosphorylation ', ' regulation of response to osmotic stress ', ' protein dephosphorylation ', ' phosphorelay signal transduction system', ' peptidyl-histidine phosphorylation ', ' phosphorylation ', ' protein autophosphorylation ']	0.680808	0.69695	0.688879
PHE_30Min	envZ	[' phosphorylation ', ' regulation of response to osmotic stress ', ' phosphorelay signal transduction system', ' signal transduction ', ' peptidyl-histidine phosphorylation ', ' protein autophosphorylation ', ' protein dephosphorylation ', 'signal transduction by protein phosphorylation ']	0.796412	0.776079	0.786246
BENZ_30Min	epd	['glucose metabolic process ', ' oxidation-reduction process ', ' pyridoxal phosphate biosynthetic process ', ' pyridoxine biosynthetic process']	-0.588336	-0.570473	-0.579405
ETOH_12H	epd	[' pyridoxal phosphate biosynthetic process ', 'glucose metabolic process ', ' pyridoxine biosynthetic process', ' oxidation-reduction process ']	-0.827065	-0.817348	-0.822206
ISOP_12H	epd	[' oxidation-reduction process ', ' pyridoxine biosynthetic process', ' pyridoxal phosphate biosynthetic process ', 'glucose metabolic process ']	-0.589787	-0.572641	-0.581214
PERA_12H	epd	[' pyridoxal phosphate biosynthetic process ', 'glucose metabolic process ', ' oxidation-reduction process ', ' pyridoxine biosynthetic process']	0.914094	0.865579	0.889836
PHE_30Min	epd	[' oxidation-reduction process ', 'glucose metabolic process ', ' pyridoxine biosynthetic process', ' pyridoxal phosphate biosynthetic process ']	-0.478861	-0.491576	-0.485218
POV_12H	epd	[' pyridoxine biosynthetic process', 'glucose metabolic process ', ' pyridoxal phosphate biosynthetic process ', ' oxidation-reduction process ']	0.69586	0.739729	0.717794
POV_30Min	epd	[' pyridoxal phosphate biosynthetic process ', 'glucose metabolic process ', ' pyridoxine biosynthetic process', ' oxidation-reduction process ']	-0.509747	-0.454654	-0.482201
SOD_12H	epd	[' oxidation-reduction process ', 'glucose metabolic process ', ' pyridoxine biosynthetic process', ' pyridoxal phosphate biosynthetic process ']	0.496281	0.563079	0.52968
XID_12H	epd	[' pyridoxine biosynthetic process', ' oxidation-reduction process ', 'glucose metabolic process ', ' pyridoxal phosphate biosynthetic process ']	0.535508	0.565765	0.550636
BENZ_30Min	eptC	['metabolic process ', ' lipopolysaccharide biosynthetic process', ' lipopolysaccharide core region biosynthetic process ', ' lipid metabolic process ']	-0.492283	-0.474407	-0.483345
ETOH_12H	eptC	[' lipid metabolic process ', ' lipopolysaccharide biosynthetic process', ' lipopolysaccharide core region biosynthetic process ', 'metabolic process ']	-0.313544	-0.29457	-0.304057
ISOP_12H	eptC	['metabolic process ', ' lipid metabolic process ', ' lipopolysaccharide biosynthetic process', ' lipopolysaccharide core region biosynthetic process ']	-0.546427	-0.51745	-0.531938
PHE_12H	eptC	['metabolic process ', ' lipid metabolic process ', ' lipopolysaccharide core region biosynthetic process ', ' lipopolysaccharide biosynthetic process']	-0.388523	-0.340184	-0.364354
XID_12H	eptC	['metabolic process ', ' lipopolysaccharide core region biosynthetic process ', ' lipid metabolic process ', ' lipopolysaccharide biosynthetic process']	-0.630935	-0.587088	-0.609012
BENZ_30Min	erpA	[' iron-sulfur cluster assembly ', 'protein maturation by iron-sulfur cluster transfer ', ' protein maturation', ' anaerobic respiration ', ' aerobic respiration ', ' sulfur compound metabolic process ']	0.533139	0.548086	0.540613
XID_12H	ettA	[' translation ', ' negative regulation of translational elongation', 'regulation of translation ']	-0.41907	-0.377812	-0.398441
ETOH_12H	evgA	[' transcription, DNA-templated ', ' phosphorelay signal transduction system', ' regulation of transcription, DNA-templated ']	1.06179	1.08593	1.07386
ISOP_12H	evgA	[' transcription, DNA-templated ', ' phosphorelay signal transduction system', ' regulation of transcription, DNA-templated ']	1.43295	1.46343	1.44819
PHE_12H	evgA	[' regulation of transcription, DNA-templated ', ' transcription, DNA-templated ', ' phosphorelay signal transduction system']	0.84881	0.90831	0.87856
ETOH_12H	evgS	[' response to metal ion ', ' response to acidic pH ', ' protein autophosphorylation ', ' peptidyl-histidine phosphorylation ', ' phosphorylation ', ' signal transduction by protein phosphorylation ', ' signal transduction ', ' phosphorelay signal transduction system']	0.97724	1.02834	1.00279
ISOP_12H	evgS	[' signal transduction ', ' peptidyl-histidine phosphorylation ', ' phosphorylation ', ' response to acidic pH ', ' protein autophosphorylation ', ' response to metal ion ', ' phosphorelay signal transduction system', ' signal transduction by protein phosphorylation ']	1.06876	1.12632	1.09754
PHE_12H	evgS	[' phosphorylation ', ' response to acidic pH ', ' protein autophosphorylation ', ' response to metal ion ', ' signal transduction ', ' peptidyl-histidine phosphorylation ', ' signal transduction by protein phosphorylation ', ' phosphorelay signal transduction system']	0.43402	0.51872	0.47637
PHE_30Min	evgS	[' signal transduction by protein phosphorylation ', ' response to metal ion ', ' protein autophosphorylation ', ' peptidyl-histidine phosphorylation ', ' signal transduction ', ' phosphorylation ', ' response to acidic pH ', ' phosphorelay signal transduction system']	0.633281	0.613726	0.623504
ISOP_12H	exbB	['transmembrane transport ', ' protein transport ', ' bacteriocin transport ', ' cobalamin transport ', ' protein stabilization ', ' transport', ' ferrichrome transport ']	-0.570555	-0.543287	-0.556921
PHE_30Min	exbB	['transmembrane transport ', ' cobalamin transport ', ' protein stabilization ', ' ferrichrome transport ', ' transport', ' protein transport ', ' bacteriocin transport ']	-0.613252	-0.629691	-0.621472
ISOP_12H	exbD	[' protein transport ', ' transport', ' bacteriocin transport ', 'protein stabilization ']	-0.588255	-0.575149	-0.581702
PHE_30Min	exbD	[' protein transport ', 'protein stabilization ', ' bacteriocin transport ', ' transport']	-0.502358	-0.513139	-0.507748
ETOH_12H	fabA	['lipid metabolic process ', ' fatty acid biosynthetic process', ' lipid biosynthetic process ', ' fatty acid metabolic process ']	-0.899377	-0.887793	-0.893585
ISOP_12H	fabA	['lipid metabolic process ', ' fatty acid biosynthetic process', ' fatty acid metabolic process ', ' lipid biosynthetic process ']	-0.675435	-0.654797	-0.665116
PERA_12H	fabA	[' fatty acid metabolic process ', 'lipid metabolic process ', ' lipid biosynthetic process ', ' fatty acid biosynthetic process']	-0.722749	-0.768107	-0.745428
PHE_12H	fabA	[' fatty acid metabolic process ', ' lipid biosynthetic process ', 'lipid metabolic process ', ' fatty acid biosynthetic process']	-0.374043	-0.333878	-0.35396
POV_30Min	fabA	[' fatty acid metabolic process ', ' lipid biosynthetic process ', ' fatty acid biosynthetic process', 'lipid metabolic process ']	0.379426	0.434244	0.406835
ETOH_12H	fabB	[' metabolic process ', ' fatty acid metabolic process ', ' fatty acid biosynthetic process', ' lipid metabolic process ', 'lipid biosynthetic process ']	-1.19001	-1.17246	-1.18124
ISOP_12H	fabB	[' fatty acid metabolic process ', ' fatty acid biosynthetic process', ' lipid metabolic process ', ' metabolic process ', 'lipid biosynthetic process ']	-1.08769	-1.06156	-1.07462
PHE_12H	fabB	['lipid biosynthetic process ', ' fatty acid biosynthetic process', ' fatty acid metabolic process ', ' lipid metabolic process ', ' metabolic process ']	-0.482038	-0.434772	-0.458405
PHE_30Min	fabB	[' fatty acid biosynthetic process', 'lipid biosynthetic process ', ' lipid metabolic process ', ' metabolic process ', ' fatty acid metabolic process ']	-0.78513	-0.801254	-0.793192
ISOP_12H	fabD	['metabolic process ', ' lipid metabolic process ', ' fatty acid metabolic process ', ' fatty acid biosynthetic process']	-0.361252	-0.33037	-0.345811
ISOP_12H	fabF	[' lipid metabolic process ', 'metabolic process ', ' fatty acid biosynthetic process', ' fatty acid metabolic process ']	-0.302185	-0.282092	-0.292139
ETOH_12H	fabG	[' fatty acid biosynthetic process', 'metabolic process ', ' lipid metabolic process ', ' fatty acid elongation ', ' biotin biosynthetic process ', ' lipid biosynthetic process ', ' oxidation-reduction process ', ' fatty acid metabolic process ']	-0.336477	-0.315762	-0.326119
ISOP_12H	fabG	[' fatty acid metabolic process ', ' fatty acid elongation ', ' oxidation-reduction process ', ' biotin biosynthetic process ', ' lipid metabolic process ', 'metabolic process ', ' lipid biosynthetic process ', ' fatty acid biosynthetic process']	-0.286986	-0.258687	-0.272837
ETOH_12H	fabH	[' lipid metabolic process ', ' fatty acid biosynthetic process', ' lipid biosynthetic process ', 'fatty acid metabolic process ', ' metabolic process ']	-0.303893	-0.295144	-0.299518
ISOP_12H	fabH	[' lipid metabolic process ', ' lipid biosynthetic process ', ' metabolic process ', ' fatty acid biosynthetic process', 'fatty acid metabolic process ']	-0.351614	-0.334297	-0.342956
BENZ_30Min	fabR	[' fatty acid biosynthetic process', ' lipid metabolic process ', ' negative regulation of transcription, DNA-templated ', 'regulation of transcription, DNA-templated ', ' negative regulation of fatty acid biosynthetic process ', ' transcription, DNA-templated ', ' fatty acid metabolic process ']	0.757786	0.772678	0.765232
PHE_12H	fabR	[' fatty acid biosynthetic process', ' transcription, DNA-templated ', ' lipid metabolic process ', ' negative regulation of transcription, DNA-templated ', ' negative regulation of fatty acid biosynthetic process ', ' fatty acid metabolic process ', 'regulation of transcription, DNA-templated ']	-0.489059	-0.465367	-0.477213
PERA_12H	fbaA	[' carbohydrate metabolic process ', ' glycolytic process', 'gluconeogenesis ']	0.747389	0.716117	0.731753
SOD_12H	fbaA	['gluconeogenesis ', ' carbohydrate metabolic process ', ' glycolytic process']	0.25659	0.323183	0.289887
XID_12H	fbaA	[' carbohydrate metabolic process ', ' glycolytic process', 'gluconeogenesis ']	0.471094	0.518959	0.495027
CONTROL_control	fbaB	['glycolytic process']	-0.555025	-0.653845	-0.604435
GLUTA_12H	fbaB	['glycolytic process']	0.420507	0.413817	0.417162
PHE_12H	fbaB	['glycolytic process']	0.531157	0.569123	0.55014
PHE_30Min	fbaB	['glycolytic process']	-0.856538	-0.88718	-0.871859
POV_30Min	fbaB	['glycolytic process']	0.439553	0.492107	0.46583
XID_12H	fbaB	['glycolytic process']	0.67786	0.710974	0.694417
ETOH_12H	fbp	[' protein homotetramerization ', 'fructose 1,6-bisphosphate metabolic process ', ' dephosphorylation ', ' gluconeogenesis', ' metabolic process ', ' fructose 6-phosphate metabolic process ', ' fructose catabolic process ', ' carbohydrate biosynthetic process ', ' sucrose biosynthetic process ', ' fructose metabolic process ', ' carbohydrate metabolic process ']	0.673169	0.679032	0.6761
ISOP_12H	fbp	['fructose 1,6-bisphosphate metabolic process ', ' gluconeogenesis', ' protein homotetramerization ', ' sucrose biosynthetic process ', ' dephosphorylation ', ' fructose metabolic process ', ' metabolic process ', ' carbohydrate metabolic process ', ' fructose catabolic process ', ' carbohydrate biosynthetic process ', ' fructose 6-phosphate metabolic process ']	0.618464	0.633862	0.626163
BENZ_30Min	fdoG	['formate oxidation ', ' cellular response to DNA damage stimulus ', ' cellular respiration ', ' anaerobic respiration', ' oxidation-reduction process ']	-0.629298	-0.612144	-0.620721
CONTROL_control	fdoG	[' cellular respiration ', ' oxidation-reduction process ', ' cellular response to DNA damage stimulus ', ' anaerobic respiration', 'formate oxidation ']	0.447466	0.370936	0.409201
ISOP_12H	fdoG	['formate oxidation ', ' anaerobic respiration', ' oxidation-reduction process ', ' cellular respiration ', ' cellular response to DNA damage stimulus ']	0.678443	0.710667	0.694555
PERA_12H	fdoG	[' cellular respiration ', ' oxidation-reduction process ', ' anaerobic respiration', ' cellular response to DNA damage stimulus ', 'formate oxidation ']	-0.639212	-0.675772	-0.657492
PHE_30Min	fdoG	['formate oxidation ', ' cellular response to DNA damage stimulus ', ' oxidation-reduction process ', ' anaerobic respiration', ' cellular respiration ']	0.58117	0.567504	0.574337
POV_30Min	fdoG	[' cellular respiration ', ' oxidation-reduction process ', 'formate oxidation ', ' anaerobic respiration', ' cellular response to DNA damage stimulus ']	-0.586231	-0.5305	-0.558366
SOD_12H	fdoG	[' cellular respiration ', ' oxidation-reduction process ', 'formate oxidation ', ' anaerobic respiration', ' cellular response to DNA damage stimulus ']	-0.474675	-0.410506	-0.44259
XID_12H	fdoG	['formate oxidation ', ' oxidation-reduction process ', ' cellular response to DNA damage stimulus ', ' anaerobic respiration', ' cellular respiration ']	-1.26734	-1.22512	-1.24623
ISOP_12H	fecA	[' ferric iron transport ', 'siderophore transport ', ' iron ion homeostasis', ' ion transport ', ' transport ']	-1.53439	-1.51848	-1.52643
PHE_12H	fecA	[' ferric iron transport ', 'siderophore transport ', ' ion transport ', ' iron ion homeostasis', ' transport ']	-0.491105	-0.451004	-0.471054
PHE_30Min	fecA	[' ion transport ', ' iron ion homeostasis', ' ferric iron transport ', 'siderophore transport ', ' transport ']	-1.54642	-1.54185	-1.54413
ISOP_12H	fecI	[' transcription, DNA-templated', ' regulation of transcription, DNA-templated ', ' transport ', 'DNA-templated transcription, initiation ', ' iron ion homeostasis ', ' ion transport ']	-1.61019	-1.57989	-1.59504
PHE_30Min	fecI	[' regulation of transcription, DNA-templated ', ' transport ', ' iron ion homeostasis ', ' transcription, DNA-templated', 'DNA-templated transcription, initiation ', ' ion transport ']	-1.43942	-1.44512	-1.44227
ISOP_12H	fecR	[' transport', ' response to stimulus ', 'iron ion homeostasis ', ' ion transport ']	-1.44618	-1.41527	-1.43072
PHE_30Min	fecR	[' ion transport ', ' response to stimulus ', ' transport', 'iron ion homeostasis ']	-1.39756	-1.40479	-1.40118
ETOH_12H	feoA	['ion transport ', ' transport ', ' ferrous iron import ', ' cellular response to DNA damage stimulus ', ' iron ion homeostasis']	0.915764	0.912335	0.91405
PERA_12H	feoA	['ion transport ', ' cellular response to DNA damage stimulus ', ' ferrous iron import ', ' transport ', ' iron ion homeostasis']	2.95397	2.89765	2.92581
PHE_12H	feoA	['ion transport ', ' cellular response to DNA damage stimulus ', ' ferrous iron import ', ' iron ion homeostasis', ' transport ']	2.05924	2.0823	2.07077
POV_12H	feoA	[' cellular response to DNA damage stimulus ', 'ion transport ', ' transport ', ' ferrous iron import ', ' iron ion homeostasis']	1.91777	1.95574	1.93675
SOD_12H	feoA	[' ferrous iron import ', ' cellular response to DNA damage stimulus ', ' transport ', ' iron ion homeostasis', 'ion transport ']	1.7931	1.82188	1.80749
XID_12H	feoA	[' ferrous iron import ', ' transport ', ' cellular response to DNA damage stimulus ', 'ion transport ', ' iron ion homeostasis']	1.17158	1.18984	1.18071
BENZ_30Min	feoB	['ferrous iron transmembrane transport ', ' ferrous iron transport', ' iron ion homeostasis ', ' cellular response to DNA damage stimulus ', ' ion transport ', ' transport ']	-0.748303	-0.737457	-0.74288
CONTROL_control	feoB	[' ferrous iron transport', 'ferrous iron transmembrane transport ', ' iron ion homeostasis ', ' transport ', ' cellular response to DNA damage stimulus ', ' ion transport ']	0.93495	0.884801	0.909876
ETOH_12H	feoB	[' transport ', 'ferrous iron transmembrane transport ', ' cellular response to DNA damage stimulus ', ' ferrous iron transport', ' iron ion homeostasis ', ' ion transport ']	1.12502	1.14853	1.13677
GLUTA_12H	feoB	[' iron ion homeostasis ', ' cellular response to DNA damage stimulus ', ' ferrous iron transport', ' ion transport ', ' transport ', 'ferrous iron transmembrane transport ']	1.2166	1.23326	1.22493
PERA_12H	feoB	['ferrous iron transmembrane transport ', ' ion transport ', ' ferrous iron transport', ' cellular response to DNA damage stimulus ', ' transport ', ' iron ion homeostasis ']	2.94127	2.90791	2.92459
PHE_12H	feoB	[' ion transport ', ' cellular response to DNA damage stimulus ', ' iron ion homeostasis ', ' transport ', ' ferrous iron transport', 'ferrous iron transmembrane transport ']	2.57867	2.63084	2.60475
PHE_30Min	feoB	[' ferrous iron transport', ' transport ', ' iron ion homeostasis ', ' cellular response to DNA damage stimulus ', 'ferrous iron transmembrane transport ', ' ion transport ']	-0.926278	-0.946026	-0.936152
POV_12H	feoB	[' ion transport ', 'ferrous iron transmembrane transport ', ' transport ', ' iron ion homeostasis ', ' ferrous iron transport', ' cellular response to DNA damage stimulus ']	2.5646	2.62582	2.59521
POV_30Min	feoB	[' iron ion homeostasis ', ' transport ', 'ferrous iron transmembrane transport ', ' cellular response to DNA damage stimulus ', ' ferrous iron transport', ' ion transport ']	-0.869768	-0.819378	-0.844573
SOD_12H	feoB	[' transport ', ' cellular response to DNA damage stimulus ', ' iron ion homeostasis ', ' ion transport ', ' ferrous iron transport', 'ferrous iron transmembrane transport ']	2.37448	2.43762	2.40605
XID_12H	feoB	[' ferrous iron transport', ' cellular response to DNA damage stimulus ', ' ion transport ', ' iron ion homeostasis ', 'ferrous iron transmembrane transport ', ' transport ']	1.92488	1.968	1.94644
ETOH_12H	feoC	[' transcription, DNA-templated', 'regulation of transcription, DNA-templated ']	0.904875	0.910366	0.90762
PERA_12H	feoC	['regulation of transcription, DNA-templated ', ' transcription, DNA-templated']	2.31459	2.25943	2.28701
PHE_12H	feoC	[' transcription, DNA-templated', 'regulation of transcription, DNA-templated ']	1.76404	1.79715	1.7806
POV_12H	feoC	[' transcription, DNA-templated', 'regulation of transcription, DNA-templated ']	1.88605	1.9201	1.90307
SOD_12H	feoC	['regulation of transcription, DNA-templated ', ' transcription, DNA-templated']	1.66879	1.71202	1.69041
XID_12H	feoC	[' transcription, DNA-templated', 'regulation of transcription, DNA-templated ']	1.21463	1.23659	1.22561
CONTROL_control	fepA	[' ferric-enterobactin transport ', ' colicin transport ', ' ion transport ', ' iron ion homeostasis', 'siderophore transport ', ' transport ', ' iron assimilation by chelation and transport ', ' transmembrane transport ']	0.499619	0.422257	0.460938
ETOH_12H	fepA	[' transport ', ' transmembrane transport ', 'siderophore transport ', ' iron assimilation by chelation and transport ', ' ferric-enterobactin transport ', ' colicin transport ', ' ion transport ', ' iron ion homeostasis']	-0.471897	-0.455034	-0.463465
ISOP_12H	fepA	[' transport ', ' iron assimilation by chelation and transport ', ' iron ion homeostasis', 'siderophore transport ', ' transmembrane transport ', ' colicin transport ', ' ferric-enterobactin transport ', ' ion transport ']	-1.77216	-1.74879	-1.76048
PHE_30Min	fepA	[' iron ion homeostasis', 'siderophore transport ', ' transmembrane transport ', ' colicin transport ', ' ion transport ', ' iron assimilation by chelation and transport ', ' ferric-enterobactin transport ', ' transport ']	-2.7088	-2.72713	-2.71797
SOD_12H	fepA	[' transmembrane transport ', ' iron ion homeostasis', ' ferric-enterobactin transport ', ' transport ', ' iron assimilation by chelation and transport ', ' colicin transport ', ' ion transport ', 'siderophore transport ']	0.394017	0.450835	0.422426
PHE_30Min	fepB	[' cellular response to DNA damage stimulus ', ' transport', ' ion transport ', ' iron ion homeostasis ', 'ferric-enterobactin transport ']	-0.838196	-0.843482	-0.840839
ETOH_12H	fes	[' iron ion homeostasis', ' transport ', ' ion transport ', 'iron ion transport ', ' enterobactin catabolic process ']	0.318172	0.334013	0.326092
ISOP_12H	fes	[' enterobactin catabolic process ', ' transport ', ' iron ion homeostasis', 'iron ion transport ', ' ion transport ']	-0.486646	-0.465856	-0.476251
PHE_30Min	fes	['iron ion transport ', ' transport ', ' iron ion homeostasis', ' enterobactin catabolic process ', ' ion transport ']	-1.4787	-1.48983	-1.48427
ETOH_12H	fhuA	[' transport', ' iron ion homeostasis ', ' siderophore transport ', ' ion transport ', 'siderophore transmembrane transport ']	-0.330628	-0.303051	-0.31684
ISOP_12H	fhuA	[' transport', ' ion transport ', 'siderophore transmembrane transport ', ' siderophore transport ', ' iron ion homeostasis ']	-0.361391	-0.326773	-0.344082
PHE_30Min	fhuA	['siderophore transmembrane transport ', ' siderophore transport ', ' iron ion homeostasis ', ' ion transport ', ' transport']	-0.533785	-0.55107	-0.542428
ETOH_12H	fhuB	[' transport', 'ferric-hydroxamate transport ', ' iron ion homeostasis ', ' ion transport ']	-0.355744	-0.33559	-0.345667
GLUTA_12H	fhuB	[' ion transport ', ' transport', ' iron ion homeostasis ', 'ferric-hydroxamate transport ']	-0.513891	-0.489129	-0.50151
ISOP_12H	fhuB	[' transport', ' iron ion homeostasis ', ' ion transport ', 'ferric-hydroxamate transport ']	-0.814032	-0.79116	-0.802596
XID_12H	fhuB	['ferric-hydroxamate transport ', ' transport', ' ion transport ', ' iron ion homeostasis ']	-0.36044	-0.323393	-0.341917
ISOP_12H	fhuC	[' iron ion homeostasis ', 'ferric-hydroxamate transport ', ' iron chelate transport ', ' metabolic process ', ' transport', ' ion transport ']	-0.437688	-0.405871	-0.42178
XID_12H	fhuC	[' ion transport ', ' metabolic process ', ' iron ion homeostasis ', ' iron chelate transport ', ' transport', 'ferric-hydroxamate transport ']	-0.362908	-0.318847	-0.340877
ISOP_12H	fhuE	['siderophore transmembrane transport ', ' iron ion homeostasis ', ' ion transport ', ' transport', ' siderophore transport ']	-1.24958	-1.2292	-1.23939
PERA_12H	fhuE	[' iron ion homeostasis ', ' ion transport ', ' siderophore transport ', ' transport', 'siderophore transmembrane transport ']	0.458013	0.413206	0.435609
PHE_30Min	fhuE	[' iron ion homeostasis ', ' ion transport ', ' transport', ' siderophore transport ', 'siderophore transmembrane transport ']	-2.22275	-2.23624	-2.2295
SOD_12H	fhuE	[' transport', 'siderophore transmembrane transport ', ' siderophore transport ', ' iron ion homeostasis ', ' ion transport ']	0.301877	0.344057	0.322967
ETOH_12H	fhuF	['iron assimilation']	0.291087	0.301756	0.296421
ISOP_12H	fhuF	['iron assimilation']	-0.417725	-0.400383	-0.409054
PHE_30Min	fhuF	['iron assimilation']	-0.736069	-0.754728	-0.745399
BENZ_30Min	fimA	['cell adhesion']	-0.48458	-0.469624	-0.477102
CONTROL_control	fimA	['cell adhesion']	0.679609	0.61355	0.64658
ETOH_12H	fimA	['cell adhesion']	-0.323922	-0.301601	-0.312761
ISOP_12H	fimA	['cell adhesion']	-0.346714	-0.315885	-0.3313
SOD_12H	fimA	['cell adhesion']	0.3492	0.408673	0.378937
XID_12H	fimA	['cell adhesion']	0.33881	0.382911	0.360861
ISOP_12H	fimC	['cell wall organization ', ' pilus organization ', ' chaperone-mediated protein folding']	-0.380641	-0.355384	-0.368012
PERA_12H	fimC	['cell wall organization ', ' chaperone-mediated protein folding', ' pilus organization ']	0.439707	0.397974	0.41884
ISOP_12H	fimD	[' pilus assembly ', 'transmembrane transport ', ' transport']	-0.57931	-0.533983	-0.556646
POV_12H	fimD	['transmembrane transport ', ' pilus assembly ', ' transport']	0.610834	0.683139	0.646986
SOD_12H	fimD	[' transport', 'transmembrane transport ', ' pilus assembly ']	0.326124	0.387403	0.356763
CONTROL_control	fimI	[' pilus assembly', 'cell adhesion ']	0.689384	0.596319	0.642852
ISOP_12H	fimI	['cell adhesion ', ' pilus assembly']	-0.338202	-0.316212	-0.327207
PHE_12H	fimI	['cell adhesion ', ' pilus assembly']	0.39162	0.435154	0.413387
PHE_30Min	fimI	[' pilus assembly', 'cell adhesion ']	-0.437446	-0.452748	-0.445097
POV_12H	fimI	[' pilus assembly', 'cell adhesion ']	0.806769	0.851757	0.829263
SOD_12H	fimI	['cell adhesion ', ' pilus assembly']	0.5111	0.546234	0.528667
XID_12H	fimI	['cell adhesion ', ' pilus assembly']	0.507013	0.541724	0.524369
ETOH_12H	fis	[' regulation of transcription, DNA-templated', ' chromatin organization involved in regulation of transcription ', 'transcription, DNA-templated ']	-0.493098	-0.466115	-0.479606
ISOP_12H	fis	[' chromatin organization involved in regulation of transcription ', 'transcription, DNA-templated ', ' regulation of transcription, DNA-templated']	-0.527294	-0.488514	-0.507904
PHE_12H	fis	[' chromatin organization involved in regulation of transcription ', ' regulation of transcription, DNA-templated', 'transcription, DNA-templated ']	-0.393077	-0.332198	-0.362638
SOD_12H	fis	[' chromatin organization involved in regulation of transcription ', ' regulation of transcription, DNA-templated', 'transcription, DNA-templated ']	-0.416702	-0.326964	-0.371833
XID_12H	fis	['transcription, DNA-templated ', ' regulation of transcription, DNA-templated', ' chromatin organization involved in regulation of transcription ']	-0.905215	-0.850219	-0.877717
BENZ_30Min	fiu	[' ion transport ', ' iron ion homeostasis ', 'siderophore transmembrane transport ', ' microcin transport ', ' siderophore transport', ' siderophore transport ', ' transport ']	-0.786655	-0.763723	-0.775189
ETOH_12H	fiu	[' ion transport ', ' siderophore transport ', ' transport ', ' siderophore transport', ' microcin transport ', 'siderophore transmembrane transport ', ' iron ion homeostasis ']	-0.893694	-0.878693	-0.886193
GLUTA_12H	fiu	[' ion transport ', ' microcin transport ', ' siderophore transport ', ' transport ', ' siderophore transport', ' iron ion homeostasis ', 'siderophore transmembrane transport ']	-0.784785	-0.779958	-0.782371
ISOP_12H	fiu	[' siderophore transport', ' ion transport ', ' siderophore transport ', ' iron ion homeostasis ', ' microcin transport ', 'siderophore transmembrane transport ', ' transport ']	-2.40711	-2.3856	-2.39635
PERA_12H	fiu	[' iron ion homeostasis ', ' transport ', ' siderophore transport', 'siderophore transmembrane transport ', ' microcin transport ', ' siderophore transport ', ' ion transport ']	-1.50414	-1.54743	-1.52579
PHE_12H	fiu	['siderophore transmembrane transport ', ' ion transport ', ' siderophore transport', ' siderophore transport ', ' iron ion homeostasis ', ' microcin transport ', ' transport ']	-1.84151	-1.79432	-1.81792
PHE_30Min	fiu	['siderophore transmembrane transport ', ' iron ion homeostasis ', ' microcin transport ', ' transport ', ' siderophore transport', ' siderophore transport ', ' ion transport ']	-2.65711	-2.67155	-2.66433
POV_12H	fiu	[' iron ion homeostasis ', ' transport ', ' ion transport ', ' microcin transport ', 'siderophore transmembrane transport ', ' siderophore transport ', ' siderophore transport']	-2.38854	-2.33364	-2.36109
SOD_12H	fiu	[' transport ', ' siderophore transport ', ' siderophore transport', ' microcin transport ', ' iron ion homeostasis ', ' ion transport ', 'siderophore transmembrane transport ']	-1.9166	-1.86165	-1.88912
XID_12H	fiu	[' iron ion homeostasis ', ' ion transport ', ' siderophore transport ', ' transport ', ' microcin transport ', 'siderophore transmembrane transport ', ' siderophore transport']	-1.99186	-1.95348	-1.97267
PHE_12H	fklB	['chaperone-mediated protein folding ', ' protein folding', ' protein peptidyl-prolyl isomerization ']	-0.367993	-0.322557	-0.345275
XID_12H	fklB	[' protein folding', ' protein peptidyl-prolyl isomerization ', 'chaperone-mediated protein folding ']	-0.413685	-0.37393	-0.393808
CONTROL_control	fkpA	['chaperone-mediated protein folding ', ' protein folding ', ' protein refolding', ' protein peptidyl-prolyl isomerization ']	0.46377	0.44406	0.453915
PHE_30Min	fkpB	['protein peptidyl-prolyl isomerization ', ' protein folding', ' chaperone-mediated protein folding ']	0.464585	0.44995	0.457268
BENZ_30Min	flgA	['bacterial-type flagellum-dependent cell motility ', ' bacterial-type flagellum organization']	-1.28781	-1.26959	-1.2787
ETOH_12H	flgA	[' bacterial-type flagellum organization', 'bacterial-type flagellum-dependent cell motility ']	-0.540312	-0.518142	-0.529227
ISOP_12H	flgA	['bacterial-type flagellum-dependent cell motility ', ' bacterial-type flagellum organization']	-1.4528	-1.41788	-1.43534
PERA_12H	flgA	['bacterial-type flagellum-dependent cell motility ', ' bacterial-type flagellum organization']	-1.31105	-1.34499	-1.32802
PHE_12H	flgA	['bacterial-type flagellum-dependent cell motility ', ' bacterial-type flagellum organization']	-1.64205	-1.59724	-1.61965
POV_12H	flgA	[' bacterial-type flagellum organization', 'bacterial-type flagellum-dependent cell motility ']	-2.16565	-2.18151	-2.17358
SOD_12H	flgA	[' bacterial-type flagellum organization', 'bacterial-type flagellum-dependent cell motility ']	-1.18254	-1.10939	-1.14596
XID_12H	flgA	['bacterial-type flagellum-dependent cell motility ', ' bacterial-type flagellum organization']	-3.24255	-3.20532	-3.22394
BENZ_30Min	flgB	['bacterial-type flagellum-dependent swarming motility ', ' bacterial-type flagellum-dependent cell motility']	-1.4232	-1.40422	-1.41371
ETOH_12H	flgB	[' bacterial-type flagellum-dependent cell motility', 'bacterial-type flagellum-dependent swarming motility ']	-0.680546	-0.658343	-0.669445
ISOP_12H	flgB	['bacterial-type flagellum-dependent swarming motility ', ' bacterial-type flagellum-dependent cell motility']	-1.6708	-1.63529	-1.65304
PERA_12H	flgB	[' bacterial-type flagellum-dependent cell motility', 'bacterial-type flagellum-dependent swarming motility ']	-1.29966	-1.33326	-1.31646
PHE_12H	flgB	['bacterial-type flagellum-dependent swarming motility ', ' bacterial-type flagellum-dependent cell motility']	-1.7786	-1.73401	-1.7563
POV_12H	flgB	[' bacterial-type flagellum-dependent cell motility', 'bacterial-type flagellum-dependent swarming motility ']	-2.33991	-2.35945	-2.34968
SOD_12H	flgB	['bacterial-type flagellum-dependent swarming motility ', ' bacterial-type flagellum-dependent cell motility']	-1.39408	-1.35439	-1.37424
XID_12H	flgB	['bacterial-type flagellum-dependent swarming motility ', ' bacterial-type flagellum-dependent cell motility']	-3.4129	-3.37347	-3.39319
BENZ_30Min	flgC	[' bacterial-type flagellum-dependent cell motility', 'bacterial-type flagellum-dependent swarming motility ']	-1.31273	-1.2948	-1.30377
ETOH_12H	flgC	['bacterial-type flagellum-dependent swarming motility ', ' bacterial-type flagellum-dependent cell motility']	-0.568086	-0.552785	-0.560436
ISOP_12H	flgC	['bacterial-type flagellum-dependent swarming motility ', ' bacterial-type flagellum-dependent cell motility']	-1.68815	-1.65932	-1.67373
PERA_12H	flgC	['bacterial-type flagellum-dependent swarming motility ', ' bacterial-type flagellum-dependent cell motility']	-1.24753	-1.28714	-1.26733
PHE_12H	flgC	[' bacterial-type flagellum-dependent cell motility', 'bacterial-type flagellum-dependent swarming motility ']	-1.20749	-1.16604	-1.18677
SOD_12H	flgC	['bacterial-type flagellum-dependent swarming motility ', ' bacterial-type flagellum-dependent cell motility']	-0.90653	-0.826321	-0.866425
XID_12H	flgC	[' bacterial-type flagellum-dependent cell motility', 'bacterial-type flagellum-dependent swarming motility ']	-2.94071	-2.90564	-2.92317
BENZ_30Min	flgD	[' bacterial-type flagellum organization', 'bacterial-type flagellum-dependent swarming motility ']	-1.18863	-1.17037	-1.1795
ETOH_12H	flgD	['bacterial-type flagellum-dependent swarming motility ', ' bacterial-type flagellum organization']	-0.649899	-0.630265	-0.640082
ISOP_12H	flgD	[' bacterial-type flagellum organization', 'bacterial-type flagellum-dependent swarming motility ']	-1.79221	-1.7626	-1.7774
PERA_12H	flgD	['bacterial-type flagellum-dependent swarming motility ', ' bacterial-type flagellum organization']	-1.27223	-1.312	-1.29211
PHE_12H	flgD	['bacterial-type flagellum-dependent swarming motility ', ' bacterial-type flagellum organization']	-1.54715	-1.50487	-1.52601
POV_12H	flgD	[' bacterial-type flagellum organization', 'bacterial-type flagellum-dependent swarming motility ']	-2.03451	-2.06164	-2.04807
SOD_12H	flgD	[' bacterial-type flagellum organization', 'bacterial-type flagellum-dependent swarming motility ']	-1.23807	-1.17249	-1.20528
XID_12H	flgD	['bacterial-type flagellum-dependent swarming motility ', ' bacterial-type flagellum organization']	-3.26194	-3.22486	-3.2434
BENZ_30Min	flgE	['bacterial-type flagellum-dependent swarming motility ', ' bacterial-type flagellum-dependent cell motility']	-1.13617	-1.11712	-1.12665
ETOH_12H	flgE	['bacterial-type flagellum-dependent swarming motility ', ' bacterial-type flagellum-dependent cell motility']	-0.694896	-0.67524	-0.685068
ISOP_12H	flgE	[' bacterial-type flagellum-dependent cell motility', 'bacterial-type flagellum-dependent swarming motility ']	-1.81585	-1.78614	-1.801
PERA_12H	flgE	['bacterial-type flagellum-dependent swarming motility ', ' bacterial-type flagellum-dependent cell motility']	-1.32726	-1.3661	-1.34668
PHE_12H	flgE	['bacterial-type flagellum-dependent swarming motility ', ' bacterial-type flagellum-dependent cell motility']	-1.74354	-1.70187	-1.72271
POV_12H	flgE	[' bacterial-type flagellum-dependent cell motility', 'bacterial-type flagellum-dependent swarming motility ']	-2.19223	-2.21806	-2.20514
SOD_12H	flgE	[' bacterial-type flagellum-dependent cell motility', 'bacterial-type flagellum-dependent swarming motility ']	-1.42923	-1.37081	-1.40002
XID_12H	flgE	[' bacterial-type flagellum-dependent cell motility', 'bacterial-type flagellum-dependent swarming motility ']	-3.58272	-3.54515	-3.56394
BENZ_30Min	flgF	['bacterial-type flagellum-dependent swarming motility ', ' bacterial-type flagellum-dependent cell motility']	-1.14871	-1.12968	-1.13919
ETOH_12H	flgF	['bacterial-type flagellum-dependent swarming motility ', ' bacterial-type flagellum-dependent cell motility']	-0.632709	-0.622447	-0.627578
ISOP_12H	flgF	['bacterial-type flagellum-dependent swarming motility ', ' bacterial-type flagellum-dependent cell motility']	-1.86607	-1.84332	-1.8547
PERA_12H	flgF	['bacterial-type flagellum-dependent swarming motility ', ' bacterial-type flagellum-dependent cell motility']	-1.24648	-1.29389	-1.27018
PHE_12H	flgF	['bacterial-type flagellum-dependent swarming motility ', ' bacterial-type flagellum-dependent cell motility']	-1.14242	-1.10764	-1.12503
SOD_12H	flgF	['bacterial-type flagellum-dependent swarming motility ', ' bacterial-type flagellum-dependent cell motility']	-0.838289	-0.802717	-0.820503
XID_12H	flgF	['bacterial-type flagellum-dependent swarming motility ', ' bacterial-type flagellum-dependent cell motility']	-3.05067	-3.02149	-3.03608
BENZ_30Min	flgG	['bacterial-type flagellum-dependent swarming motility ', ' bacterial-type flagellum-dependent cell motility ', ' bacterial-type flagellum organization']	-1.07423	-1.05629	-1.06526
ETOH_12H	flgG	['bacterial-type flagellum-dependent swarming motility ', ' bacterial-type flagellum-dependent cell motility ', ' bacterial-type flagellum organization']	-0.680716	-0.67226	-0.676488
ISOP_12H	flgG	[' bacterial-type flagellum organization', 'bacterial-type flagellum-dependent swarming motility ', ' bacterial-type flagellum-dependent cell motility ']	-1.94135	-1.92219	-1.93177
PERA_12H	flgG	['bacterial-type flagellum-dependent swarming motility ', ' bacterial-type flagellum-dependent cell motility ', ' bacterial-type flagellum organization']	-1.32175	-1.37197	-1.34686
PHE_12H	flgG	[' bacterial-type flagellum-dependent cell motility ', ' bacterial-type flagellum organization', 'bacterial-type flagellum-dependent swarming motility ']	-1.66645	-1.63282	-1.64964
POV_12H	flgG	[' bacterial-type flagellum-dependent cell motility ', ' bacterial-type flagellum organization', 'bacterial-type flagellum-dependent swarming motility ']	-2.09844	-2.13443	-2.11644
SOD_12H	flgG	[' bacterial-type flagellum-dependent cell motility ', ' bacterial-type flagellum organization', 'bacterial-type flagellum-dependent swarming motility ']	-1.31226	-1.25934	-1.2858
XID_12H	flgG	['bacterial-type flagellum-dependent swarming motility ', ' bacterial-type flagellum organization', ' bacterial-type flagellum-dependent cell motility ']	-3.42368	-3.39805	-3.41086
BENZ_30Min	flgH	[' cilium or flagellum-dependent cell motility', ' response to osmotic stress ', ' metabolic process ', 'bacterial-type flagellum-dependent cell motility ']	-0.926701	-0.908325	-0.917513
ETOH_12H	flgH	[' cilium or flagellum-dependent cell motility', ' response to osmotic stress ', 'bacterial-type flagellum-dependent cell motility ', ' metabolic process ']	-0.632268	-0.627971	-0.630119
ISOP_12H	flgH	['bacterial-type flagellum-dependent cell motility ', ' response to osmotic stress ', ' cilium or flagellum-dependent cell motility', ' metabolic process ']	-1.97128	-1.95334	-1.96231
PERA_12H	flgH	[' cilium or flagellum-dependent cell motility', 'bacterial-type flagellum-dependent cell motility ', ' metabolic process ', ' response to osmotic stress ']	-1.33217	-1.38514	-1.35866
PHE_12H	flgH	['bacterial-type flagellum-dependent cell motility ', ' cilium or flagellum-dependent cell motility', ' metabolic process ', ' response to osmotic stress ']	-1.40813	-1.37801	-1.39307
PHE_30Min	flgH	[' response to osmotic stress ', ' metabolic process ', ' cilium or flagellum-dependent cell motility', 'bacterial-type flagellum-dependent cell motility ']	0.408711	0.395587	0.402149
POV_12H	flgH	[' cilium or flagellum-dependent cell motility', ' response to osmotic stress ', 'bacterial-type flagellum-dependent cell motility ', ' metabolic process ']	-1.76744	-1.80129	-1.78437
SOD_12H	flgH	[' metabolic process ', ' response to osmotic stress ', ' cilium or flagellum-dependent cell motility', 'bacterial-type flagellum-dependent cell motility ']	-1.21817	-1.18241	-1.20029
XID_12H	flgH	[' metabolic process ', ' response to osmotic stress ', ' cilium or flagellum-dependent cell motility', 'bacterial-type flagellum-dependent cell motility ']	-3.00792	-2.98737	-2.99765
BENZ_30Min	flgI	[' cellular response to DNA damage stimulus', ' cilium or flagellum-dependent cell motility ', 'bacterial-type flagellum-dependent cell motility ']	-0.791893	-0.775314	-0.783603
ETOH_12H	flgI	[' cellular response to DNA damage stimulus', ' cilium or flagellum-dependent cell motility ', 'bacterial-type flagellum-dependent cell motility ']	-0.720372	-0.712896	-0.716634
GLUTA_12H	flgI	[' cellular response to DNA damage stimulus', 'bacterial-type flagellum-dependent cell motility ', ' cilium or flagellum-dependent cell motility ']	-0.624263	-0.634286	-0.629274
ISOP_12H	flgI	[' cellular response to DNA damage stimulus', ' cilium or flagellum-dependent cell motility ', 'bacterial-type flagellum-dependent cell motility ']	-2.08519	-2.06296	-2.07407
PERA_12H	flgI	['bacterial-type flagellum-dependent cell motility ', ' cellular response to DNA damage stimulus', ' cilium or flagellum-dependent cell motility ']	-1.4648	-1.51453	-1.48966
PHE_12H	flgI	[' cilium or flagellum-dependent cell motility ', 'bacterial-type flagellum-dependent cell motility ', ' cellular response to DNA damage stimulus']	-1.72874	-1.69726	-1.713
POV_12H	flgI	['bacterial-type flagellum-dependent cell motility ', ' cellular response to DNA damage stimulus', ' cilium or flagellum-dependent cell motility ']	-2.04968	-2.08133	-2.06551
PHE_30Min	flgI	[' cellular response to DNA damage stimulus', 'bacterial-type flagellum-dependent cell motility ', ' cilium or flagellum-dependent cell motility ']	0.476892	0.461813	0.469353
SOD_12H	flgI	['bacterial-type flagellum-dependent cell motility ', ' cellular response to DNA damage stimulus', ' cilium or flagellum-dependent cell motility ']	-1.48463	-1.41942	-1.45202
XID_12H	flgI	['bacterial-type flagellum-dependent cell motility ', ' cellular response to DNA damage stimulus', ' cilium or flagellum-dependent cell motility ']	-3.40575	-3.38306	-3.39441
BENZ_30Min	flgJ	[' cell wall organization ', ' bacterial-type flagellum assembly ', 'bacterial-type flagellum-dependent cell motility ', ' bacterial-type flagellum organization ', ' metabolic process']	-0.869695	-0.850757	-0.860226
ETOH_12H	flgJ	[' cell wall organization ', 'bacterial-type flagellum-dependent cell motility ', ' metabolic process', ' bacterial-type flagellum organization ', ' bacterial-type flagellum assembly ']	-0.77487	-0.750505	-0.762687
GLUTA_12H	flgJ	[' bacterial-type flagellum assembly ', ' metabolic process', ' bacterial-type flagellum organization ', 'bacterial-type flagellum-dependent cell motility ', ' cell wall organization ']	-0.725762	-0.717891	-0.721827
ISOP_12H	flgJ	[' metabolic process', ' bacterial-type flagellum assembly ', ' bacterial-type flagellum organization ', 'bacterial-type flagellum-dependent cell motility ', ' cell wall organization ']	-2.01558	-1.97755	-1.99657
PERA_12H	flgJ	['bacterial-type flagellum-dependent cell motility ', ' metabolic process', ' bacterial-type flagellum organization ', ' bacterial-type flagellum assembly ', ' cell wall organization ']	-1.57103	-1.60542	-1.58823
PHE_12H	flgJ	[' bacterial-type flagellum organization ', ' bacterial-type flagellum assembly ', ' cell wall organization ', ' metabolic process', 'bacterial-type flagellum-dependent cell motility ']	-1.83254	-1.7851	-1.80882
PHE_30Min	flgJ	[' metabolic process', ' bacterial-type flagellum assembly ', 'bacterial-type flagellum-dependent cell motility ', ' cell wall organization ', ' bacterial-type flagellum organization ']	0.624614	0.610227	0.61742
POV_12H	flgJ	[' bacterial-type flagellum assembly ', ' cell wall organization ', ' metabolic process', 'bacterial-type flagellum-dependent cell motility ', ' bacterial-type flagellum organization ']	-2.05195	-2.0605	-2.05622
SOD_12H	flgJ	[' bacterial-type flagellum assembly ', ' cell wall organization ', 'bacterial-type flagellum-dependent cell motility ', ' metabolic process', ' bacterial-type flagellum organization ']	-1.57836	-1.4852	-1.53178
XID_12H	flgJ	[' metabolic process', ' bacterial-type flagellum assembly ', ' bacterial-type flagellum organization ', 'bacterial-type flagellum-dependent cell motility ', ' cell wall organization ']	-3.35445	-3.31995	-3.3372
BENZ_12H	flgK	['bacterial-type flagellum-dependent cell motility ', ' bacterial-type flagellum assembly']	-1.44595	-1.48468	-1.46532
ETOH_12H	flgK	[' bacterial-type flagellum assembly', 'bacterial-type flagellum-dependent cell motility ']	-1.44816	-1.43292	-1.44054
ISOP_12H	flgK	['bacterial-type flagellum-dependent cell motility ', ' bacterial-type flagellum assembly']	-4.26185	-4.22979	-4.24582
PERA_12H	flgK	[' bacterial-type flagellum assembly', 'bacterial-type flagellum-dependent cell motility ']	-1.0251	-1.06492	-1.04501
PHE_12H	flgK	[' bacterial-type flagellum assembly', 'bacterial-type flagellum-dependent cell motility ']	-1.28288	-1.23738	-1.26013
POV_12H	flgK	['bacterial-type flagellum-dependent cell motility ', ' bacterial-type flagellum assembly']	-1.67268	-1.67525	-1.67396
SOD_12H	flgK	[' bacterial-type flagellum assembly', 'bacterial-type flagellum-dependent cell motility ']	-0.701189	-0.650766	-0.675977
XID_12H	flgK	[' bacterial-type flagellum assembly', 'bacterial-type flagellum-dependent cell motility ']	-2.49416	-2.45687	-2.47551
BENZ_12H	flgL	['bacterial-type flagellum-dependent cell motility']	-1.42496	-1.44435	-1.43466
ETOH_12H	flgL	['bacterial-type flagellum-dependent cell motility']	-1.41935	-1.40099	-1.41017
ISOP_12H	flgL	['bacterial-type flagellum-dependent cell motility']	-4.08993	-4.06239	-4.07616
PERA_12H	flgL	['bacterial-type flagellum-dependent cell motility']	-0.913457	-0.95093	-0.932194
PHE_12H	flgL	['bacterial-type flagellum-dependent cell motility']	-1.09361	-1.04418	-1.0689
POV_12H	flgL	['bacterial-type flagellum-dependent cell motility']	-1.56801	-1.56316	-1.56559
SOD_12H	flgL	['bacterial-type flagellum-dependent cell motility']	-0.579071	-0.513392	-0.546231
XID_12H	flgL	['bacterial-type flagellum-dependent cell motility']	-2.07913	-2.03929	-2.05921
BENZ_12H	flgM	[' negative regulation of proteolysis ', 'bacterial-type flagellum organization ', ' negative regulation of transcription, DNA-templated ', ' transcription, DNA-templated', ' regulation of transcription, DNA-templated ']	-1.36527	-1.40791	-1.38659
BENZ_30Min	flgM	[' regulation of transcription, DNA-templated ', ' negative regulation of proteolysis ', ' negative regulation of transcription, DNA-templated ', 'bacterial-type flagellum organization ', ' transcription, DNA-templated']	-0.607392	-0.589717	-0.598555
ETOH_12H	flgM	[' negative regulation of proteolysis ', ' regulation of transcription, DNA-templated ', ' negative regulation of transcription, DNA-templated ', ' transcription, DNA-templated', 'bacterial-type flagellum organization ']	-1.01893	-1.0032	-1.01107
ISOP_12H	flgM	[' negative regulation of transcription, DNA-templated ', ' regulation of transcription, DNA-templated ', 'bacterial-type flagellum organization ', ' transcription, DNA-templated', ' negative regulation of proteolysis ']	-2.63178	-2.58902	-2.6104
PERA_12H	flgM	[' regulation of transcription, DNA-templated ', 'bacterial-type flagellum organization ', ' negative regulation of transcription, DNA-templated ', ' negative regulation of proteolysis ', ' transcription, DNA-templated']	-0.891363	-0.929607	-0.910485
PHE_12H	flgM	[' negative regulation of proteolysis ', ' negative regulation of transcription, DNA-templated ', 'bacterial-type flagellum organization ', ' transcription, DNA-templated', ' regulation of transcription, DNA-templated ']	-1.29239	-1.25035	-1.27137
POV_12H	flgM	[' negative regulation of transcription, DNA-templated ', 'bacterial-type flagellum organization ', ' negative regulation of proteolysis ', ' regulation of transcription, DNA-templated ', ' transcription, DNA-templated']	-1.89307	-1.89285	-1.89296
SOD_12H	flgM	[' negative regulation of proteolysis ', ' negative regulation of transcription, DNA-templated ', 'bacterial-type flagellum organization ', ' transcription, DNA-templated', ' regulation of transcription, DNA-templated ']	-0.78052	-0.712644	-0.746582
XID_12H	flgM	['bacterial-type flagellum organization ', ' negative regulation of transcription, DNA-templated ', ' negative regulation of proteolysis ', ' regulation of transcription, DNA-templated ', ' transcription, DNA-templated']	-2.47953	-2.4448	-2.46217
BENZ_12H	flgN	['bacterial-type flagellum organization ', ' bacterial-type flagellum assembly']	-1.60478	-1.63564	-1.62021
ETOH_12H	flgN	[' bacterial-type flagellum assembly', 'bacterial-type flagellum organization ']	-0.937667	-0.918074	-0.927871
ISOP_12H	flgN	['bacterial-type flagellum organization ', ' bacterial-type flagellum assembly']	-2.95792	-2.9277	-2.94281
PHE_12H	flgN	[' bacterial-type flagellum assembly', 'bacterial-type flagellum organization ']	-1.49618	-1.44559	-1.47089
POV_12H	flgN	['bacterial-type flagellum organization ', ' bacterial-type flagellum assembly']	-1.91174	-1.90465	-1.90819
SOD_12H	flgN	[' bacterial-type flagellum assembly', 'bacterial-type flagellum organization ']	-1.00143	-0.929984	-0.965705
XID_12H	flgN	[' bacterial-type flagellum assembly', 'bacterial-type flagellum organization ']	-2.44278	-2.40313	-2.42296
BENZ_30Min	flhA	[' bacterial-type flagellum assembly ', ' protein secretion ', ' transport', 'bacterial-type flagellum organization ', ' protein transport ']	-0.773636	-0.755702	-0.764669
ETOH_12H	flhA	[' transport', ' protein transport ', ' bacterial-type flagellum assembly ', ' protein secretion ', 'bacterial-type flagellum organization ']	-0.558918	-0.539484	-0.549201
GLUTA_12H	flhA	[' protein transport ', 'bacterial-type flagellum organization ', ' transport', ' protein secretion ', ' bacterial-type flagellum assembly ']	-0.714114	-0.690307	-0.702211
ISOP_12H	flhA	[' transport', ' protein transport ', 'bacterial-type flagellum organization ', ' protein secretion ', ' bacterial-type flagellum assembly ']	-1.66773	-1.6368	-1.65226
PERA_12H	flhA	[' protein transport ', 'bacterial-type flagellum organization ', ' protein secretion ', ' transport', ' bacterial-type flagellum assembly ']	-1.55955	-1.59904	-1.57929
PHE_12H	flhA	[' protein transport ', ' transport', 'bacterial-type flagellum organization ', ' protein secretion ', ' bacterial-type flagellum assembly ']	-1.46727	-1.42498	-1.44612
PHE_30Min	flhA	[' protein secretion ', ' transport', ' bacterial-type flagellum assembly ', 'bacterial-type flagellum organization ', ' protein transport ']	0.844232	0.832209	0.838221
POV_12H	flhA	[' protein transport ', ' bacterial-type flagellum assembly ', ' protein secretion ', 'bacterial-type flagellum organization ', ' transport']	-1.74743	-1.7413	-1.74437
SOD_12H	flhA	[' protein secretion ', ' transport', 'bacterial-type flagellum organization ', ' protein transport ', ' bacterial-type flagellum assembly ']	-1.23655	-1.12984	-1.18319
XID_12H	flhA	[' bacterial-type flagellum assembly ', ' transport', 'bacterial-type flagellum organization ', ' protein secretion ', ' protein transport ']	-2.74389	-2.71208	-2.72798
CONTROL_control	flhB	[' transport ', ' protein secretion ', ' bacterial-type flagellum assembly ', 'bacterial-type flagellum organization ', ' protein transport']	-0.734447	-0.786963	-0.760705
ETOH_12H	flhB	[' bacterial-type flagellum assembly ', ' transport ', ' protein transport', ' protein secretion ', 'bacterial-type flagellum organization ']	-0.800313	-0.794769	-0.797541
GLUTA_12H	flhB	[' bacterial-type flagellum assembly ', ' protein transport', ' protein secretion ', ' transport ', 'bacterial-type flagellum organization ']	-0.69663	-0.688612	-0.692621
ISOP_12H	flhB	[' protein secretion ', ' bacterial-type flagellum assembly ', 'bacterial-type flagellum organization ', ' transport ', ' protein transport']	-1.95063	-1.93139	-1.94101
PERA_12H	flhB	[' protein secretion ', ' protein transport', ' transport ', ' bacterial-type flagellum assembly ', 'bacterial-type flagellum organization ']	-1.60819	-1.65757	-1.63288
PHE_12H	flhB	[' transport ', 'bacterial-type flagellum organization ', ' bacterial-type flagellum assembly ', ' protein secretion ', ' protein transport']	-1.84022	-1.80808	-1.82415
PHE_30Min	flhB	[' transport ', ' bacterial-type flagellum assembly ', 'bacterial-type flagellum organization ', ' protein secretion ', ' protein transport']	0.726585	0.709395	0.71799
POV_12H	flhB	[' protein transport', ' bacterial-type flagellum assembly ', ' transport ', ' protein secretion ', 'bacterial-type flagellum organization ']	-2.17541	-2.18336	-2.17938
SOD_12H	flhB	[' protein secretion ', ' bacterial-type flagellum assembly ', ' transport ', 'bacterial-type flagellum organization ', ' protein transport']	-1.5837	-1.51494	-1.54932
XID_12H	flhB	[' bacterial-type flagellum assembly ', 'bacterial-type flagellum organization ', ' protein transport', ' protein secretion ', ' transport ']	-3.38083	-3.36815	-3.37449
BENZ_30Min	flhC	[' positive regulation of transcription, DNA-templated ', ' regulation of transcription, DNA-templated ', 'bacterial-type flagellum organization ', ' transcription, DNA-templated', ' regulation of bacterial-type flagellum assembly ']	-1.2477	-1.22779	-1.23775
ETOH_12H	flhC	['bacterial-type flagellum organization ', ' regulation of transcription, DNA-templated ', ' positive regulation of transcription, DNA-templated ', ' regulation of bacterial-type flagellum assembly ', ' transcription, DNA-templated']	0.878503	0.905058	0.89178
ISOP_12H	flhC	[' regulation of transcription, DNA-templated ', ' regulation of bacterial-type flagellum assembly ', ' transcription, DNA-templated', ' positive regulation of transcription, DNA-templated ', 'bacterial-type flagellum organization ']	0.922742	0.957395	0.940068
POV_30Min	flhC	['bacterial-type flagellum organization ', ' transcription, DNA-templated', ' positive regulation of transcription, DNA-templated ', ' regulation of bacterial-type flagellum assembly ', ' regulation of transcription, DNA-templated ']	-0.521855	-0.467912	-0.494883
XID_12H	flhC	['bacterial-type flagellum organization ', ' regulation of transcription, DNA-templated ', ' regulation of bacterial-type flagellum assembly ', ' positive regulation of transcription, DNA-templated ', ' transcription, DNA-templated']	-0.477075	-0.426044	-0.451559
ETOH_12H	flhD	[' bacterial-type flagellum assembly ', ' regulation of bacterial-type flagellum assembly ', 'bacterial-type flagellum organization ', ' transcription, DNA-templated', ' positive regulation of transcription, DNA-templated ', ' regulation of transcription, DNA-templated ']	0.821567	0.827753	0.82466
ISOP_12H	flhD	[' regulation of transcription, DNA-templated ', 'bacterial-type flagellum organization ', ' bacterial-type flagellum assembly ', ' positive regulation of transcription, DNA-templated ', ' transcription, DNA-templated', ' regulation of bacterial-type flagellum assembly ']	1.03478	1.05196	1.04337
BENZ_30Min	fliA	[' regulation of transcription, DNA-templated ', ' transcription, DNA-templated', ' regulation of transcription, DNA-templated ', ' DNA-templated transcription, initiation ', ' regulation of gene expression ', ' transcription initiation from bacterial-type RNA polymerase promoter ', 'sporulation resulting in formation of a cellular spore ']	-0.990545	-0.976154	-0.98335
ETOH_12H	fliA	[' transcription, DNA-templated', ' regulation of transcription, DNA-templated ', ' regulation of gene expression ', ' regulation of transcription, DNA-templated ', ' DNA-templated transcription, initiation ', 'sporulation resulting in formation of a cellular spore ', ' transcription initiation from bacterial-type RNA polymerase promoter ']	-0.92898	-0.914407	-0.921694
ISOP_12H	fliA	[' regulation of transcription, DNA-templated ', ' transcription, DNA-templated', ' regulation of gene expression ', 'sporulation resulting in formation of a cellular spore ', ' DNA-templated transcription, initiation ', ' regulation of transcription, DNA-templated ', ' transcription initiation from bacterial-type RNA polymerase promoter ']	-2.19415	-2.16622	-2.18019
PERA_12H	fliA	[' transcription, DNA-templated', 'sporulation resulting in formation of a cellular spore ', ' DNA-templated transcription, initiation ', ' regulation of transcription, DNA-templated ', ' regulation of transcription, DNA-templated ', ' transcription initiation from bacterial-type RNA polymerase promoter ', ' regulation of gene expression ']	-0.89741	-0.939553	-0.918482
PHE_12H	fliA	[' regulation of transcription, DNA-templated ', ' transcription, DNA-templated', ' DNA-templated transcription, initiation ', ' transcription initiation from bacterial-type RNA polymerase promoter ', ' regulation of transcription, DNA-templated ', 'sporulation resulting in formation of a cellular spore ', ' regulation of gene expression ']	-1.23644	-1.19586	-1.21615
POV_12H	fliA	[' regulation of transcription, DNA-templated ', ' transcription initiation from bacterial-type RNA polymerase promoter ', 'sporulation resulting in formation of a cellular spore ', ' regulation of transcription, DNA-templated ', ' regulation of gene expression ', ' DNA-templated transcription, initiation ', ' transcription, DNA-templated']	-1.74088	-1.75683	-1.74885
SOD_12H	fliA	[' regulation of gene expression ', ' DNA-templated transcription, initiation ', ' transcription, DNA-templated', ' regulation of transcription, DNA-templated ', 'sporulation resulting in formation of a cellular spore ', ' transcription initiation from bacterial-type RNA polymerase promoter ', ' regulation of transcription, DNA-templated ']	-0.824506	-0.765205	-0.794855
XID_12H	fliA	[' DNA-templated transcription, initiation ', ' regulation of transcription, DNA-templated ', ' transcription, DNA-templated', 'sporulation resulting in formation of a cellular spore ', ' regulation of transcription, DNA-templated ', ' transcription initiation from bacterial-type RNA polymerase promoter ', ' regulation of gene expression ']	-2.55593	-2.52148	-2.5387
BENZ_12H	fliC	['bacterial-type flagellum-dependent cell motility']	-1.72944	-1.75995	-1.7447
BENZ_30Min	fliC	['bacterial-type flagellum-dependent cell motility']	-0.433159	-0.417128	-0.425143
ETOH_12H	fliC	['bacterial-type flagellum-dependent cell motility']	-1.4105	-1.39372	-1.40211
ISOP_12H	fliC	['bacterial-type flagellum-dependent cell motility']	-5.92868	-5.90082	-5.91475
PERA_12H	fliC	['bacterial-type flagellum-dependent cell motility']	-0.759813	-0.799068	-0.779441
PHE_12H	fliC	['bacterial-type flagellum-dependent cell motility']	-1.16834	-1.12014	-1.14424
PHE_30Min	fliC	['bacterial-type flagellum-dependent cell motility']	-0.703396	-0.7157	-0.709548
POV_12H	fliC	['bacterial-type flagellum-dependent cell motility']	-1.65904	-1.65353	-1.65628
SOD_12H	fliC	['bacterial-type flagellum-dependent cell motility']	-0.576079	-0.516522	-0.546301
XID_12H	fliC	['bacterial-type flagellum-dependent cell motility']	-2.12365	-2.08393	-2.10379
BENZ_12H	fliD	[' cell adhesion', 'bacterial-type flagellum-dependent cell motility ']	-1.78596	-1.81439	-1.80018
BENZ_30Min	fliD	[' cell adhesion', 'bacterial-type flagellum-dependent cell motility ']	-0.493767	-0.476798	-0.485283
ETOH_12H	fliD	[' cell adhesion', 'bacterial-type flagellum-dependent cell motility ']	-1.14345	-1.13245	-1.13795
ISOP_12H	fliD	[' cell adhesion', 'bacterial-type flagellum-dependent cell motility ']	-4.80761	-4.78636	-4.79698
PERA_12H	fliD	['bacterial-type flagellum-dependent cell motility ', ' cell adhesion']	-0.837068	-0.882534	-0.859801
PHE_12H	fliD	[' cell adhesion', 'bacterial-type flagellum-dependent cell motility ']	-1.52038	-1.47686	-1.49862
PHE_30Min	fliD	[' cell adhesion', 'bacterial-type flagellum-dependent cell motility ']	-0.373416	-0.384597	-0.379007
POV_12H	fliD	[' cell adhesion', 'bacterial-type flagellum-dependent cell motility ']	-2.12418	-2.13136	-2.12777
SOD_12H	fliD	['bacterial-type flagellum-dependent cell motility ', ' cell adhesion']	-0.942052	-0.8853	-0.913676
XID_12H	fliD	['bacterial-type flagellum-dependent cell motility ', ' cell adhesion']	-2.73796	-2.70549	-2.72173
BENZ_30Min	fliF	['bacterial-type flagellum-dependent cell motility ', ' metabolic process']	-0.726339	-0.709254	-0.717797
CONTROL_control	fliF	[' metabolic process', 'bacterial-type flagellum-dependent cell motility ']	-0.400225	-0.50051	-0.450367
ETOH_12H	fliF	[' metabolic process', 'bacterial-type flagellum-dependent cell motility ']	-0.617506	-0.603491	-0.610498
GLUTA_12H	fliF	[' metabolic process', 'bacterial-type flagellum-dependent cell motility ']	-0.747587	-0.752323	-0.749955
ISOP_12H	fliF	['bacterial-type flagellum-dependent cell motility ', ' metabolic process']	-1.87034	-1.84794	-1.85914
PERA_12H	fliF	[' metabolic process', 'bacterial-type flagellum-dependent cell motility ']	-1.70696	-1.75344	-1.7302
PHE_12H	fliF	['bacterial-type flagellum-dependent cell motility ', ' metabolic process']	-1.70974	-1.67427	-1.69201
PHE_30Min	fliF	['bacterial-type flagellum-dependent cell motility ', ' metabolic process']	0.660891	0.646328	0.653609
POV_12H	fliF	[' metabolic process', 'bacterial-type flagellum-dependent cell motility ']	-2.3503	-2.38224	-2.36627
SOD_12H	fliF	[' metabolic process', 'bacterial-type flagellum-dependent cell motility ']	-1.52397	-1.47153	-1.49775
XID_12H	fliF	['bacterial-type flagellum-dependent cell motility ', ' metabolic process']	-3.77314	-3.74586	-3.7595
BENZ_30Min	fliG	[' bacterial-type flagellum-dependent cell motility ', ' bacterial-type flagellum assembly ', ' archaeal or bacterial-type flagellum-dependent cell motility ', ' chemotaxis', 'metabolic process ']	-1.05614	-1.03646	-1.0463
ETOH_12H	fliG	[' bacterial-type flagellum-dependent cell motility ', ' chemotaxis', ' archaeal or bacterial-type flagellum-dependent cell motility ', 'metabolic process ', ' bacterial-type flagellum assembly ']	-0.560739	-0.549874	-0.555306
GLUTA_12H	fliG	['metabolic process ', ' bacterial-type flagellum-dependent cell motility ', ' archaeal or bacterial-type flagellum-dependent cell motility ', ' bacterial-type flagellum assembly ', ' chemotaxis']	-0.594102	-0.580675	-0.587388
ISOP_12H	fliG	[' chemotaxis', 'metabolic process ', ' archaeal or bacterial-type flagellum-dependent cell motility ', ' bacterial-type flagellum assembly ', ' bacterial-type flagellum-dependent cell motility ']	-1.80732	-1.78304	-1.79518
PERA_12H	fliG	[' chemotaxis', ' archaeal or bacterial-type flagellum-dependent cell motility ', ' bacterial-type flagellum assembly ', 'metabolic process ', ' bacterial-type flagellum-dependent cell motility ']	-1.41046	-1.45666	-1.43356
PHE_12H	fliG	['metabolic process ', ' chemotaxis', ' bacterial-type flagellum-dependent cell motility ', ' bacterial-type flagellum assembly ', ' archaeal or bacterial-type flagellum-dependent cell motility ']	-1.50556	-1.47081	-1.48819
PHE_30Min	fliG	[' bacterial-type flagellum assembly ', ' archaeal or bacterial-type flagellum-dependent cell motility ', ' chemotaxis', ' bacterial-type flagellum-dependent cell motility ', 'metabolic process ']	0.504786	0.49198	0.498383
POV_12H	fliG	[' bacterial-type flagellum-dependent cell motility ', ' chemotaxis', ' bacterial-type flagellum assembly ', 'metabolic process ', ' archaeal or bacterial-type flagellum-dependent cell motility ']	-2.05863	-2.09035	-2.07449
SOD_12H	fliG	['metabolic process ', ' bacterial-type flagellum assembly ', ' archaeal or bacterial-type flagellum-dependent cell motility ', ' chemotaxis', ' bacterial-type flagellum-dependent cell motility ']	-1.12422	-1.04781	-1.08602
XID_12H	fliG	[' bacterial-type flagellum assembly ', ' archaeal or bacterial-type flagellum-dependent cell motility ', ' chemotaxis', ' bacterial-type flagellum-dependent cell motility ', 'metabolic process ']	-3.4003	-3.37337	-3.38684
BENZ_30Min	fliH	['bacterial-type flagellum-dependent cell motility ', ' transport ', ' bacterial-type flagellum organization ', ' protein transport', ' metabolic process ']	-0.757548	-0.741061	-0.749305
ETOH_12H	fliH	[' bacterial-type flagellum organization ', ' protein transport', ' transport ', 'bacterial-type flagellum-dependent cell motility ', ' metabolic process ']	-0.570974	-0.585038	-0.578006
GLUTA_12H	fliH	[' bacterial-type flagellum organization ', ' transport ', ' metabolic process ', ' protein transport', 'bacterial-type flagellum-dependent cell motility ']	-0.665534	-0.689357	-0.677446
PERA_12H	fliH	[' bacterial-type flagellum organization ', ' metabolic process ', 'bacterial-type flagellum-dependent cell motility ', ' transport ', ' protein transport']	-1.64828	-1.71747	-1.68287
ISOP_12H	fliH	[' bacterial-type flagellum organization ', ' transport ', ' metabolic process ', ' protein transport', 'bacterial-type flagellum-dependent cell motility ']	-1.75032	-1.75115	-1.75074
PHE_12H	fliH	['bacterial-type flagellum-dependent cell motility ', ' protein transport', ' metabolic process ', ' transport ', ' bacterial-type flagellum organization ']	-1.60951	-1.59866	-1.60409
POV_12H	fliH	['bacterial-type flagellum-dependent cell motility ', ' transport ', ' protein transport', ' bacterial-type flagellum organization ', ' metabolic process ']	-1.99478	-2.04663	-2.02071
PHE_30Min	fliH	[' bacterial-type flagellum organization ', 'bacterial-type flagellum-dependent cell motility ', ' transport ', ' protein transport', ' metabolic process ']	0.686098	0.671365	0.678731
SOD_12H	fliH	[' bacterial-type flagellum organization ', ' metabolic process ', ' protein transport', ' transport ', 'bacterial-type flagellum-dependent cell motility ']	-1.22296	-1.17079	-1.19688
XID_12H	fliH	[' transport ', ' metabolic process ', ' bacterial-type flagellum organization ', 'bacterial-type flagellum-dependent cell motility ', ' protein transport']	-3.37734	-3.37748	-3.37741
BENZ_30Min	fliI	['bacterial-type flagellum-dependent cell motility ', ' protein transport ', ' ATP biosynthetic process', ' proton transport ', ' ion transport ', ' bacterial-type flagellum assembly ', ' transport ', ' biosynthetic process ', ' protein secretion by the type III secretion system ', ' bacterial-type flagellum organization ']	-0.908839	-0.892231	-0.900535
ETOH_12H	fliI	[' transport ', ' bacterial-type flagellum organization ', ' ATP biosynthetic process', ' ion transport ', ' protein secretion by the type III secretion system ', 'bacterial-type flagellum-dependent cell motility ', ' biosynthetic process ', ' proton transport ', ' protein transport ', ' bacterial-type flagellum assembly ']	-0.573306	-0.552757	-0.563032
GLUTA_12H	fliI	[' bacterial-type flagellum organization ', ' ion transport ', ' ATP biosynthetic process', ' proton transport ', 'bacterial-type flagellum-dependent cell motility ', ' bacterial-type flagellum assembly ', ' transport ', ' protein secretion by the type III secretion system ', ' protein transport ', ' biosynthetic process ']	-0.70206	-0.669541	-0.6858
PERA_12H	fliI	[' ATP biosynthetic process', ' proton transport ', ' ion transport ', ' bacterial-type flagellum assembly ', ' protein transport ', ' bacterial-type flagellum organization ', ' biosynthetic process ', 'bacterial-type flagellum-dependent cell motility ', ' transport ', ' protein secretion by the type III secretion system ']	-1.58028	-1.61841	-1.59934
ISOP_12H	fliI	[' ATP biosynthetic process', ' ion transport ', ' biosynthetic process ', ' bacterial-type flagellum organization ', ' protein secretion by the type III secretion system ', ' proton transport ', ' protein transport ', 'bacterial-type flagellum-dependent cell motility ', ' transport ', ' bacterial-type flagellum assembly ']	-1.81199	-1.77987	-1.79593
PHE_12H	fliI	[' ATP biosynthetic process', ' bacterial-type flagellum organization ', ' protein secretion by the type III secretion system ', ' protein transport ', ' ion transport ', ' proton transport ', 'bacterial-type flagellum-dependent cell motility ', ' biosynthetic process ', ' bacterial-type flagellum assembly ', ' transport ']	-1.77414	-1.72633	-1.75023
POV_12H	fliI	[' bacterial-type flagellum assembly ', ' proton transport ', ' bacterial-type flagellum organization ', ' ion transport ', ' transport ', ' protein secretion by the type III secretion system ', 'bacterial-type flagellum-dependent cell motility ', ' ATP biosynthetic process', ' biosynthetic process ', ' protein transport ']	-2.07511	-2.09601	-2.08556
PHE_30Min	fliI	[' ion transport ', ' proton transport ', 'bacterial-type flagellum-dependent cell motility ', ' ATP biosynthetic process', ' protein secretion by the type III secretion system ', ' biosynthetic process ', ' transport ', ' protein transport ', ' bacterial-type flagellum assembly ', ' bacterial-type flagellum organization ']	0.636363	0.621868	0.629115
SOD_12H	fliI	[' protein transport ', ' ion transport ', ' biosynthetic process ', ' ATP biosynthetic process', ' transport ', ' protein secretion by the type III secretion system ', 'bacterial-type flagellum-dependent cell motility ', ' proton transport ', ' bacterial-type flagellum assembly ', ' bacterial-type flagellum organization ']	-1.3103	-1.22633	-1.26831
XID_12H	fliI	[' biosynthetic process ', ' bacterial-type flagellum organization ', ' protein secretion by the type III secretion system ', ' protein transport ', 'bacterial-type flagellum-dependent cell motility ', ' bacterial-type flagellum assembly ', ' transport ', ' proton transport ', ' ATP biosynthetic process', ' ion transport ']	-3.44359	-3.41109	-3.42734
BENZ_12H	fliK	[' bacterial-type flagellum-dependent cell motility', ' bacterial-type flagellum assembly ', 'bacterial-type flagellum organization ']	-1.75907	-1.81448	-1.78677
BENZ_30Min	fliK	[' bacterial-type flagellum-dependent cell motility', 'bacterial-type flagellum organization ', ' bacterial-type flagellum assembly ']	-0.835656	-0.817259	-0.826458
ETOH_12H	fliK	['bacterial-type flagellum organization ', ' bacterial-type flagellum-dependent cell motility', ' bacterial-type flagellum assembly ']	-0.706053	-0.692115	-0.699084
PERA_12H	fliK	['bacterial-type flagellum organization ', ' bacterial-type flagellum assembly ', ' bacterial-type flagellum-dependent cell motility']	-1.60382	-1.64915	-1.62649
ISOP_12H	fliK	[' bacterial-type flagellum assembly ', ' bacterial-type flagellum-dependent cell motility', 'bacterial-type flagellum organization ']	-1.85167	-1.82787	-1.83977
PHE_12H	fliK	[' bacterial-type flagellum-dependent cell motility', ' bacterial-type flagellum assembly ', 'bacterial-type flagellum organization ']	-2.09186	-2.04968	-2.07077
PHE_30Min	fliK	[' bacterial-type flagellum-dependent cell motility', ' bacterial-type flagellum assembly ', 'bacterial-type flagellum organization ']	0.45868	0.446156	0.452418
POV_12H	fliK	[' bacterial-type flagellum-dependent cell motility', ' bacterial-type flagellum assembly ', 'bacterial-type flagellum organization ']	-2.54549	-2.56297	-2.55423
SOD_12H	fliK	[' bacterial-type flagellum assembly ', 'bacterial-type flagellum organization ', ' bacterial-type flagellum-dependent cell motility']	-1.69659	-1.63716	-1.66688
XID_12H	fliK	[' bacterial-type flagellum assembly ', 'bacterial-type flagellum organization ', ' bacterial-type flagellum-dependent cell motility']	-4.07564	-4.05821	-4.06692
BENZ_30Min	fliL	[' archaeal or bacterial-type flagellum-dependent cell motility ', 'bacterial-type flagellum-dependent swarming motility ', ' bacterial-type flagellum-dependent cell motility ', ' chemotaxis']	-1.05311	-1.03488	-1.044
ETOH_12H	fliL	[' archaeal or bacterial-type flagellum-dependent cell motility ', ' chemotaxis', ' bacterial-type flagellum-dependent cell motility ', 'bacterial-type flagellum-dependent swarming motility ']	-0.83242	-0.815191	-0.823805
GLUTA_12H	fliL	[' archaeal or bacterial-type flagellum-dependent cell motility ', ' chemotaxis', ' bacterial-type flagellum-dependent cell motility ', 'bacterial-type flagellum-dependent swarming motility ']	-0.58907	-0.56117	-0.57512
ISOP_12H	fliL	['bacterial-type flagellum-dependent swarming motility ', ' archaeal or bacterial-type flagellum-dependent cell motility ', ' chemotaxis', ' bacterial-type flagellum-dependent cell motility ']	-1.95794	-1.92852	-1.94323
PERA_12H	fliL	[' chemotaxis', ' bacterial-type flagellum-dependent cell motility ', 'bacterial-type flagellum-dependent swarming motility ', ' archaeal or bacterial-type flagellum-dependent cell motility ']	-1.47922	-1.51904	-1.49913
PHE_12H	fliL	[' archaeal or bacterial-type flagellum-dependent cell motility ', ' bacterial-type flagellum-dependent cell motility ', ' chemotaxis', 'bacterial-type flagellum-dependent swarming motility ']	-2.05298	-2.01125	-2.03212
POV_12H	fliL	['bacterial-type flagellum-dependent swarming motility ', ' chemotaxis', ' archaeal or bacterial-type flagellum-dependent cell motility ', ' bacterial-type flagellum-dependent cell motility ']	-2.46231	-2.4794	-2.47086
SOD_12H	fliL	[' bacterial-type flagellum-dependent cell motility ', ' archaeal or bacterial-type flagellum-dependent cell motility ', 'bacterial-type flagellum-dependent swarming motility ', ' chemotaxis']	-1.74524	-1.64788	-1.69656
XID_12H	fliL	[' chemotaxis', ' bacterial-type flagellum-dependent cell motility ', 'bacterial-type flagellum-dependent swarming motility ', ' archaeal or bacterial-type flagellum-dependent cell motility ']	-3.69102	-3.66443	-3.67772
BENZ_30Min	fliM	[' archaeal or bacterial-type flagellum-dependent cell motility ', ' bacterial-type flagellum-dependent cell motility ', ' metabolic process ', ' chemotaxis', 'positive chemotaxis ']	-0.92025	-0.900706	-0.910478
CONTROL_control	fliM	[' metabolic process ', ' archaeal or bacterial-type flagellum-dependent cell motility ', 'positive chemotaxis ', ' bacterial-type flagellum-dependent cell motility ', ' chemotaxis']	-0.54481	-0.666123	-0.605467
ETOH_12H	fliM	[' metabolic process ', ' bacterial-type flagellum-dependent cell motility ', ' chemotaxis', 'positive chemotaxis ', ' archaeal or bacterial-type flagellum-dependent cell motility ']	-0.706374	-0.692181	-0.699278
GLUTA_12H	fliM	[' metabolic process ', ' archaeal or bacterial-type flagellum-dependent cell motility ', ' bacterial-type flagellum-dependent cell motility ', ' chemotaxis', 'positive chemotaxis ']	-0.612002	-0.597859	-0.604931
ISOP_12H	fliM	[' bacterial-type flagellum-dependent cell motility ', ' archaeal or bacterial-type flagellum-dependent cell motility ', ' chemotaxis', 'positive chemotaxis ', ' metabolic process ']	-1.9816	-1.95561	-1.96861
PERA_12H	fliM	[' archaeal or bacterial-type flagellum-dependent cell motility ', ' chemotaxis', 'positive chemotaxis ', ' bacterial-type flagellum-dependent cell motility ', ' metabolic process ']	-1.53778	-1.58166	-1.55972
PHE_12H	fliM	[' chemotaxis', ' metabolic process ', 'positive chemotaxis ', ' archaeal or bacterial-type flagellum-dependent cell motility ', ' bacterial-type flagellum-dependent cell motility ']	-1.97553	-1.93443	-1.95498
POV_12H	fliM	[' archaeal or bacterial-type flagellum-dependent cell motility ', ' metabolic process ', ' bacterial-type flagellum-dependent cell motility ', ' chemotaxis', 'positive chemotaxis ']	-2.46642	-2.49573	-2.48108
PHE_30Min	fliM	[' bacterial-type flagellum-dependent cell motility ', ' chemotaxis', ' metabolic process ', 'positive chemotaxis ', ' archaeal or bacterial-type flagellum-dependent cell motility ']	0.426725	0.414571	0.420648
SOD_12H	fliM	[' archaeal or bacterial-type flagellum-dependent cell motility ', ' bacterial-type flagellum-dependent cell motility ', ' chemotaxis', ' metabolic process ', 'positive chemotaxis ']	-1.84114	-1.81093	-1.82604
XID_12H	fliM	[' chemotaxis', 'positive chemotaxis ', ' archaeal or bacterial-type flagellum-dependent cell motility ', ' bacterial-type flagellum-dependent cell motility ', ' metabolic process ']	-3.96771	-3.93841	-3.95306
ETOH_12H	fliN	['bacterial-type flagellum-dependent cell motility ', ' chemotaxis', ' metabolic process ', ' archaeal or bacterial-type flagellum-dependent cell motility ']	-0.773848	-0.75801	-0.765929
GLUTA_12H	fliN	['bacterial-type flagellum-dependent cell motility ', ' metabolic process ', ' chemotaxis', ' archaeal or bacterial-type flagellum-dependent cell motility ']	-0.575173	-0.559045	-0.567109
ISOP_12H	fliN	[' chemotaxis', 'bacterial-type flagellum-dependent cell motility ', ' archaeal or bacterial-type flagellum-dependent cell motility ', ' metabolic process ']	-2.13555	-2.10284	-2.11919
PERA_12H	fliN	[' metabolic process ', ' chemotaxis', ' archaeal or bacterial-type flagellum-dependent cell motility ', 'bacterial-type flagellum-dependent cell motility ']	-1.50527	-1.54531	-1.52529
PHE_12H	fliN	[' metabolic process ', ' chemotaxis', ' archaeal or bacterial-type flagellum-dependent cell motility ', 'bacterial-type flagellum-dependent cell motility ']	-1.69527	-1.65427	-1.67477
POV_12H	fliN	[' chemotaxis', ' metabolic process ', ' archaeal or bacterial-type flagellum-dependent cell motility ', 'bacterial-type flagellum-dependent cell motility ']	-2.22808	-2.24385	-2.23596
SOD_12H	fliN	[' metabolic process ', ' archaeal or bacterial-type flagellum-dependent cell motility ', 'bacterial-type flagellum-dependent cell motility ', ' chemotaxis']	-1.36139	-1.37065	-1.36602
XID_12H	fliN	[' metabolic process ', ' archaeal or bacterial-type flagellum-dependent cell motility ', ' chemotaxis', 'bacterial-type flagellum-dependent cell motility ']	-3.4393	-3.41638	-3.42784
BENZ_12H	fliS	[' bacterial-type flagellum organization', ' bacterial-type flagellum-dependent cell motility ', 'bacterial-type flagellum assembly ']	-1.7381	-1.7929	-1.7655
BENZ_30Min	fliS	[' bacterial-type flagellum organization', 'bacterial-type flagellum assembly ', ' bacterial-type flagellum-dependent cell motility ']	-0.391107	-0.37458	-0.382843
ETOH_12H	fliS	[' bacterial-type flagellum-dependent cell motility ', ' bacterial-type flagellum organization', 'bacterial-type flagellum assembly ']	-1.1205	-1.12628	-1.12339
ISOP_12H	fliS	['bacterial-type flagellum assembly ', ' bacterial-type flagellum organization', ' bacterial-type flagellum-dependent cell motility ']	-4.74711	-4.71609	-4.7316
PERA_12H	fliS	[' bacterial-type flagellum organization', 'bacterial-type flagellum assembly ', ' bacterial-type flagellum-dependent cell motility ']	-0.89042	-0.950395	-0.920407
PHE_12H	fliS	[' bacterial-type flagellum-dependent cell motility ', ' bacterial-type flagellum organization', 'bacterial-type flagellum assembly ']	-1.41358	-1.38414	-1.39886
POV_12H	fliS	[' bacterial-type flagellum-dependent cell motility ', ' bacterial-type flagellum organization', 'bacterial-type flagellum assembly ']	-1.91436	-1.936	-1.92518
SOD_12H	fliS	[' bacterial-type flagellum-dependent cell motility ', ' bacterial-type flagellum organization', 'bacterial-type flagellum assembly ']	-0.910356	-0.861363	-0.88586
XID_12H	fliS	[' bacterial-type flagellum organization', ' bacterial-type flagellum-dependent cell motility ', 'bacterial-type flagellum assembly ']	-2.65697	-2.64237	-2.64967
BENZ_12H	fliT	['bacterial-type flagellum organization ', ' negative regulation of bacterial-type flagellum assembly ', ' bacterial-type flagellum-dependent cell motility ', ' regulation of transcription, DNA-templated ', ' transcription, DNA-templated', ' protein folding ']	-1.46659	-1.51677	-1.49168
ETOH_12H	fliT	[' negative regulation of bacterial-type flagellum assembly ', ' protein folding ', ' regulation of transcription, DNA-templated ', ' bacterial-type flagellum-dependent cell motility ', ' transcription, DNA-templated', 'bacterial-type flagellum organization ']	-1.06523	-1.05176	-1.0585
ISOP_12H	fliT	[' bacterial-type flagellum-dependent cell motility ', ' transcription, DNA-templated', ' negative regulation of bacterial-type flagellum assembly ', ' protein folding ', 'bacterial-type flagellum organization ', ' regulation of transcription, DNA-templated ']	-4.5492	-4.51463	-4.53191
PERA_12H	fliT	[' transcription, DNA-templated', 'bacterial-type flagellum organization ', ' regulation of transcription, DNA-templated ', ' bacterial-type flagellum-dependent cell motility ', ' negative regulation of bacterial-type flagellum assembly ', ' protein folding ']	-1.00369	-1.04494	-1.02431
PHE_12H	fliT	[' transcription, DNA-templated', 'bacterial-type flagellum organization ', ' regulation of transcription, DNA-templated ', ' negative regulation of bacterial-type flagellum assembly ', ' bacterial-type flagellum-dependent cell motility ', ' protein folding ']	-1.21396	-1.16825	-1.19111
POV_12H	fliT	[' transcription, DNA-templated', ' negative regulation of bacterial-type flagellum assembly ', ' regulation of transcription, DNA-templated ', ' protein folding ', ' bacterial-type flagellum-dependent cell motility ', 'bacterial-type flagellum organization ']	-1.71859	-1.70956	-1.71407
SOD_12H	fliT	['bacterial-type flagellum organization ', ' bacterial-type flagellum-dependent cell motility ', ' regulation of transcription, DNA-templated ', ' negative regulation of bacterial-type flagellum assembly ', ' protein folding ', ' transcription, DNA-templated']	-0.655908	-0.581386	-0.618647
XID_12H	fliT	[' regulation of transcription, DNA-templated ', ' protein folding ', 'bacterial-type flagellum organization ', ' negative regulation of bacterial-type flagellum assembly ', ' transcription, DNA-templated', ' bacterial-type flagellum-dependent cell motility ']	-2.42679	-2.396	-2.41139
BENZ_12H	fliZ	[' regulation of bacterial-type flagellum-dependent cell motility ', 'regulation of nucleic acid-templated transcription ', ' DNA integration']	-1.78266	-1.85876	-1.82071
BENZ_30Min	fliZ	[' DNA integration', 'regulation of nucleic acid-templated transcription ', ' regulation of bacterial-type flagellum-dependent cell motility ']	-1.06183	-1.04507	-1.05345
ETOH_12H	fliZ	['regulation of nucleic acid-templated transcription ', ' DNA integration', ' regulation of bacterial-type flagellum-dependent cell motility ']	-1.09344	-1.08078	-1.08711
ISOP_12H	fliZ	[' DNA integration', ' regulation of bacterial-type flagellum-dependent cell motility ', 'regulation of nucleic acid-templated transcription ']	-2.47276	-2.44678	-2.45977
PERA_12H	fliZ	['regulation of nucleic acid-templated transcription ', ' regulation of bacterial-type flagellum-dependent cell motility ', ' DNA integration']	-0.930249	-0.974429	-0.952339
PHE_12H	fliZ	[' regulation of bacterial-type flagellum-dependent cell motility ', ' DNA integration', 'regulation of nucleic acid-templated transcription ']	-1.61932	-1.57808	-1.5987
POV_12H	fliZ	['regulation of nucleic acid-templated transcription ', ' regulation of bacterial-type flagellum-dependent cell motility ', ' DNA integration']	-2.06774	-2.08085	-2.0743
SOD_12H	fliZ	['regulation of nucleic acid-templated transcription ', ' DNA integration', ' regulation of bacterial-type flagellum-dependent cell motility ']	-1.18476	-1.14046	-1.16261
XID_12H	fliZ	[' DNA integration', ' regulation of bacterial-type flagellum-dependent cell motility ', 'regulation of nucleic acid-templated transcription ']	-2.77976	-2.74849	-2.76413
PERA_12H	flu	['No']	1.22793	1.18373	1.20583
XID_12H	flu	['No']	0.439217	0.474889	0.457053
ISOP_12H	fmt	[' biosynthetic process ', ' translational initiation ', ' translation', 'methylation ', ' charged-tRNA amino acid modification ', ' conversion of methionyl-tRNA to N-formyl-methionyl-tRNA ']	-0.312028	-0.292291	-0.30216
SOD_12H	fnr	[' regulation of transcription, DNA-templated ', ' regulation of transcription, DNA-templated ', 'transcription, DNA-templated ', ' anaerobic respiration', ' response to nitric oxide ']	-0.34313	-0.284169	-0.31365
BENZ_30Min	focA	['transport ', ' formate transport']	-1.04773	-1.03568	-1.0417
CONTROL_control	focA	[' formate transport', 'transport ']	0.738666	0.672893	0.705779
PERA_12H	focA	[' formate transport', 'transport ']	2.42588	2.40153	2.4137
PHE_12H	focA	['transport ', ' formate transport']	2.01784	2.08275	2.0503
PHE_30Min	focA	[' formate transport', 'transport ']	-0.916263	-0.938607	-0.927435
POV_12H	focA	['transport ', ' formate transport']	2.38194	2.45796	2.41995
POV_30Min	focA	[' formate transport', 'transport ']	-0.933257	-0.885832	-0.909545
SOD_12H	focA	[' formate transport', 'transport ']	1.89559	1.96087	1.92823
XID_12H	focA	[' formate transport', 'transport ']	1.77802	1.83018	1.8041
BENZ_30Min	folE	[' queuosine biosynthetic process ', ' one-carbon metabolic process', " 7,8-dihydroneopterin 3'-triphosphate biosynthetic process ", 'tetrahydrobiopterin biosynthetic process ', ' metabolic process ', ' tetrahydrofolate biosynthetic process ']	-0.423735	-0.405155	-0.414445
ETOH_12H	folE	[' queuosine biosynthetic process ', " 7,8-dihydroneopterin 3'-triphosphate biosynthetic process ", ' tetrahydrofolate biosynthetic process ', ' metabolic process ', ' one-carbon metabolic process', 'tetrahydrobiopterin biosynthetic process ']	0.550613	0.56184	0.556227
SOD_12H	folE	['tetrahydrobiopterin biosynthetic process ', ' tetrahydrofolate biosynthetic process ', ' metabolic process ', ' one-carbon metabolic process', " 7,8-dihydroneopterin 3'-triphosphate biosynthetic process ", ' queuosine biosynthetic process ']	-0.683952	-0.621387	-0.65267
ISOP_12H	folX	['folic acid-containing compound metabolic process']	0.66491	0.703236	0.684073
GLUTA_12H	frdA	[' cellular response to DNA damage stimulus ', 'oxidation-reduction process ', ' cilium or flagellum-dependent cell motility ', ' electron transport chain ', ' bacterial-type flagellum assembly ', ' fermentation', ' anaerobic respiration ']	0.847174	0.860235	0.853705
SOD_12H	frdA	[' bacterial-type flagellum assembly ', ' anaerobic respiration ', ' fermentation', ' cilium or flagellum-dependent cell motility ', ' cellular response to DNA damage stimulus ', 'oxidation-reduction process ', ' electron transport chain ']	1.32614	1.38193	1.35404
PHE_12H	frdA	[' cellular response to DNA damage stimulus ', ' bacterial-type flagellum assembly ', ' fermentation', ' cilium or flagellum-dependent cell motility ', 'oxidation-reduction process ', ' electron transport chain ', ' anaerobic respiration ']	2.42251	2.4828	2.45266
PERA_12H	frdA	['oxidation-reduction process ', ' cellular response to DNA damage stimulus ', ' bacterial-type flagellum assembly ', ' electron transport chain ', ' anaerobic respiration ', ' fermentation', ' cilium or flagellum-dependent cell motility ']	2.50165	2.47631	2.48898
ETOH_12H	frmA	['ethanol oxidation ', ' formaldehyde catabolic process ', ' oxidation-reduction process']	1.15695	1.18018	1.16856
ISOP_12H	frmA	['ethanol oxidation ', ' formaldehyde catabolic process ', ' oxidation-reduction process']	-0.454665	-0.422755	-0.43871
PHE_12H	frmA	[' formaldehyde catabolic process ', ' oxidation-reduction process', 'ethanol oxidation ']	1.38753	1.43583	1.41168
POV_30Min	frmA	[' formaldehyde catabolic process ', ' oxidation-reduction process', 'ethanol oxidation ']	1.43415	1.48964	1.4619
ETOH_12H	frsA	[' regulation of carbohydrate catabolic process', 'metabolic process ']	0.709532	0.75391	0.731721
PERA_12H	fruA	[' proton transport ', ' transport ', ' carbohydrate transport ', 'fructose transport ', ' fructose import ', ' phosphorylation ', ' carbohydrate transmembrane transport ', ' phosphoenolpyruvate-dependent sugar phosphotransferase system']	1.50472	1.4908	1.49776
POV_12H	fruA	[' proton transport ', ' transport ', ' phosphorylation ', 'fructose transport ', ' phosphoenolpyruvate-dependent sugar phosphotransferase system', ' carbohydrate transmembrane transport ', ' carbohydrate transport ', ' fructose import ']	0.802236	0.884967	0.843601
SOD_12H	fruA	[' carbohydrate transmembrane transport ', ' phosphorylation ', ' carbohydrate transport ', ' phosphoenolpyruvate-dependent sugar phosphotransferase system', ' proton transport ', 'fructose transport ', ' fructose import ', ' transport ']	1.07645	1.17396	1.1252
XID_12H	fruA	[' transport ', ' carbohydrate transmembrane transport ', ' carbohydrate transport ', ' proton transport ', ' phosphorylation ', 'fructose transport ', ' fructose import ', ' phosphoenolpyruvate-dependent sugar phosphotransferase system']	0.784418	0.849551	0.816985
PERA_12H	fruB	[' transport ', ' carbohydrate transport ', ' phosphoenolpyruvate-dependent sugar phosphotransferase system', ' phosphorylation ', ' fructose import ']	1.72488	1.70758	1.71623
POV_12H	fruB	[' phosphoenolpyruvate-dependent sugar phosphotransferase system', ' carbohydrate transport ', ' phosphorylation ', ' fructose import ', ' transport ']	1.02967	1.10784	1.06875
SOD_12H	fruB	[' fructose import ', ' transport ', ' phosphoenolpyruvate-dependent sugar phosphotransferase system', ' carbohydrate transport ', ' phosphorylation ']	1.32622	1.40878	1.3675
XID_12H	fruB	[' fructose import ', ' phosphoenolpyruvate-dependent sugar phosphotransferase system', ' phosphorylation ', ' transport ', ' carbohydrate transport ']	1.06604	1.12664	1.09634
PERA_12H	fruK	['carbohydrate phosphorylation ', ' phosphorylation ', ' fructose catabolic process', ' carbohydrate metabolic process ']	1.65148	1.62942	1.64045
POV_12H	fruK	[' fructose catabolic process', ' carbohydrate metabolic process ', ' phosphorylation ', 'carbohydrate phosphorylation ']	1.08322	1.15758	1.1204
SOD_12H	fruK	['carbohydrate phosphorylation ', ' phosphorylation ', ' carbohydrate metabolic process ', ' fructose catabolic process']	1.2045	1.32743	1.26596
XID_12H	fruK	['carbohydrate phosphorylation ', ' fructose catabolic process', ' carbohydrate metabolic process ', ' phosphorylation ']	1.00345	1.06016	1.03181
BENZ_30Min	ftsH	['protein catabolic process ', ' proteolysis']	0.5614	0.576433	0.568916
BENZ_30Min	ftsI	['cell wall organization ', ' response to drug ', ' peptidoglycan biosynthetic process', ' regulation of cell shape ', ' cell division ', ' cell cycle ']	0.511374	0.525995	0.518685
CONTROL_control	ftsI	[' cell division ', ' peptidoglycan biosynthetic process', ' response to drug ', 'cell wall organization ', ' cell cycle ', ' regulation of cell shape ']	-0.583809	-0.687708	-0.635758
GLUTA_12H	ftsI	[' response to drug ', ' regulation of cell shape ', 'cell wall organization ', ' cell division ', ' cell cycle ', ' peptidoglycan biosynthetic process']	-0.572868	-0.571387	-0.572127
H2O2_12H	ftsI	[' regulation of cell shape ', 'cell wall organization ', ' peptidoglycan biosynthetic process', ' cell division ', ' response to drug ', ' cell cycle ']	-0.600427	-0.655303	-0.627865
PERA_12H	ftsI	[' peptidoglycan biosynthetic process', ' response to drug ', 'cell wall organization ', ' cell division ', ' regulation of cell shape ', ' cell cycle ']	-0.812293	-0.86523	-0.838761
PHE_12H	ftsI	['cell wall organization ', ' response to drug ', ' cell division ', ' peptidoglycan biosynthetic process', ' regulation of cell shape ', ' cell cycle ']	-0.649523	-0.614478	-0.632
POV_12H	ftsI	[' cell cycle ', ' regulation of cell shape ', ' peptidoglycan biosynthetic process', 'cell wall organization ', ' cell division ', ' response to drug ']	-0.746398	-0.704716	-0.725557
SOD_12H	ftsI	[' peptidoglycan biosynthetic process', ' regulation of cell shape ', ' response to drug ', 'cell wall organization ', ' cell division ', ' cell cycle ']	-0.767761	-0.709827	-0.738794
XID_12H	ftsI	[' regulation of cell shape ', ' cell cycle ', ' response to drug ', ' peptidoglycan biosynthetic process', 'cell wall organization ', ' cell division ']	-0.659781	-0.633134	-0.646458
BENZ_30Min	ftsK	[' cell cycle', 'response to osmotic stress ', ' positive regulation of transcription, DNA-templated ', ' cell separation after cytokinesis ', ' cell division ', ' response to salt stress ', ' chromosome segregation ', ' positive regulation of catalytic activity ', ' cellular response to antibiotic ']	0.330481	0.345821	0.338151
ISOP_12H	ftsK	[' chromosome segregation ', 'response to osmotic stress ', ' response to salt stress ', ' cell division ', ' cellular response to antibiotic ', ' positive regulation of transcription, DNA-templated ', ' cell separation after cytokinesis ', ' cell cycle', ' positive regulation of catalytic activity ']	-0.505733	-0.486999	-0.496366
ISOP_12H	ftsN	[' cell division ', ' FtsZ-dependent cytokinesis ', ' cytokinesis', ' barrier septum assembly ', 'cell septum assembly ', ' cell cycle ']	0.517393	0.585524	0.551459
BENZ_30Min	ftsW	[' cell wall organization ', ' lipid-linked peptidoglycan transport ', ' transport ', 'FtsZ-dependent cytokinesis ', ' peptidoglycan biosynthetic process ', ' regulation of cell shape ', ' cell cycle', ' cell division ']	0.60937	0.625052	0.617211
PHE_30Min	ftsW	['FtsZ-dependent cytokinesis ', ' peptidoglycan biosynthetic process ', ' lipid-linked peptidoglycan transport ', ' regulation of cell shape ', ' transport ', ' cell division ', ' cell wall organization ', ' cell cycle']	0.437198	0.424599	0.430899
ETOH_12H	ftsZ	[' protein polymerization ', ' metabolic process ', ' cell division ', ' FtsZ-dependent cytokinesis ', 'cell septum assembly ', ' cell cycle']	0.327355	0.34529	0.336323
BENZ_30Min	fumA	['generation of precursor metabolites and energy ', ' tricarboxylic acid cycle']	-0.536416	-0.518937	-0.527676
ETOH_12H	fumA	[' tricarboxylic acid cycle', 'generation of precursor metabolites and energy ']	-0.589491	-0.575546	-0.582519
ISOP_12H	fumA	[' tricarboxylic acid cycle', 'generation of precursor metabolites and energy ']	1.38161	1.40403	1.39282
PERA_12H	fumA	['generation of precursor metabolites and energy ', ' tricarboxylic acid cycle']	-1.15555	-1.2039	-1.17972
PHE_12H	fumA	[' tricarboxylic acid cycle', 'generation of precursor metabolites and energy ']	-0.922495	-0.885274	-0.903885
PHE_30Min	fumA	['generation of precursor metabolites and energy ', ' tricarboxylic acid cycle']	1.37577	1.35952	1.36764
SOD_12H	fumA	['generation of precursor metabolites and energy ', ' tricarboxylic acid cycle']	-1.26059	-1.23821	-1.2494
XID_12H	fumA	['generation of precursor metabolites and energy ', ' tricarboxylic acid cycle']	-1.19337	-1.15159	-1.17248
PHE_30Min	fumC	[' response to oxidative stress ', ' malate metabolic process ', ' fumarate metabolic process ', 'protein tetramerization ', ' tricarboxylic acid cycle', ' metabolic process ']	0.775018	0.753677	0.764347
SOD_12H	fur	['regulation of transcription, DNA-templated ', ' negative regulation of transcription, DNA-templated', ' transcription, DNA-templated ']	-0.458018	-0.417611	-0.437815
BENZ_30Min	fusA	[' translation', 'translational elongation ']	-0.487845	-0.468514	-0.478179
ETOH_12H	fusA	[' translation', 'translational elongation ']	-0.270916	-0.255929	-0.263422
XID_12H	gadB	['carboxylic acid metabolic process ', ' intracellular pH elevation', ' glutamate metabolic process ']	3.38041	3.44123	3.41082
GLUTA_12H	gadC	[' transport ', ' amino acid transport ', ' L-amino acid transport ', ' intracellular pH elevation', ' amino acid transmembrane transport ', 'L-alpha-amino acid transmembrane transport ']	1.00616	0.998121	1.00214
PHE_12H	gadC	[' transport ', 'L-alpha-amino acid transmembrane transport ', ' L-amino acid transport ', ' amino acid transmembrane transport ', ' intracellular pH elevation', ' amino acid transport ']	2.54123	2.58398	2.56261
XID_12H	gadC	[' amino acid transmembrane transport ', ' amino acid transport ', 'L-alpha-amino acid transmembrane transport ', ' L-amino acid transport ', ' transport ', ' intracellular pH elevation']	3.01148	3.05275	3.03211
XID_12H	gadW	['cellular response to DNA damage stimulus ', ' transcription, DNA-templated', ' regulation of transcription, DNA-templated ', ' regulation of transcription, DNA-templated ']	1.58922	1.64143	1.61533
XID_12H	gadX	['positive regulation of transcription, DNA-templated ', ' regulation of transcription, DNA-templated ', ' transcription, DNA-templated', ' cellular response to DNA damage stimulus ', ' regulation of transcription, DNA-templated ']	2.4323	2.49181	2.46205
BENZ_30Min	galK	[' carbohydrate metabolic process ', ' carbohydrate phosphorylation ', ' galactose metabolic process ', ' galactose catabolic process via UDP-galactose ', 'metabolic process ', ' phosphorylation']	-0.601365	-0.58706	-0.594212
ETOH_12H	galK	['metabolic process ', ' carbohydrate metabolic process ', ' carbohydrate phosphorylation ', ' galactose metabolic process ', ' galactose catabolic process via UDP-galactose ', ' phosphorylation']	-0.578774	-0.588343	-0.583558
ISOP_12H	galK	[' galactose metabolic process ', ' carbohydrate metabolic process ', 'metabolic process ', ' galactose catabolic process via UDP-galactose ', ' carbohydrate phosphorylation ', ' phosphorylation']	-0.533895	-0.528724	-0.53131
PHE_12H	galK	['metabolic process ', ' carbohydrate phosphorylation ', ' galactose catabolic process via UDP-galactose ', ' phosphorylation', ' carbohydrate metabolic process ', ' galactose metabolic process ']	-0.627892	-0.602723	-0.615308
POV_12H	galK	[' galactose metabolic process ', 'metabolic process ', ' carbohydrate metabolic process ', ' galactose catabolic process via UDP-galactose ', ' phosphorylation', ' carbohydrate phosphorylation ']	-0.940583	-0.919042	-0.929813
SOD_12H	galK	[' galactose catabolic process via UDP-galactose ', ' carbohydrate phosphorylation ', ' phosphorylation', 'metabolic process ', ' galactose metabolic process ', ' carbohydrate metabolic process ']	-0.363672	-0.320073	-0.341872
XID_12H	galK	[' phosphorylation', ' galactose catabolic process via UDP-galactose ', 'metabolic process ', ' carbohydrate metabolic process ', ' galactose metabolic process ', ' carbohydrate phosphorylation ']	-0.860587	-0.844951	-0.852769
SOD_12H	galM	['glucose metabolic process ', ' hexose metabolic process ', ' carbohydrate metabolic process ', ' galactose catabolic process via UDP-galactose', ' galactose metabolic process ']	0.287147	0.357338	0.322243
XID_12H	galM	[' galactose metabolic process ', ' galactose catabolic process via UDP-galactose', ' hexose metabolic process ', 'glucose metabolic process ', ' carbohydrate metabolic process ']	0.319778	0.359583	0.339681
XID_12H	galU	[' galactose catabolic process via UDP-galactose ', ' protein homotetramerization ', ' lipopolysaccharide core region biosynthetic process ', ' UDP-glucose metabolic process ', 'osmoregulated periplasmic glucan biosynthetic process ', ' biosynthetic process ', ' colanic acid biosynthetic process']	0.388326	0.439018	0.413672
PERA_12H	gapA	[' glycolytic process', 'glucose metabolic process ', ' oxidation-reduction process ']	0.691529	0.651764	0.671646
SOD_12H	gapA	['glucose metabolic process ', ' glycolytic process', ' oxidation-reduction process ']	0.438742	0.494266	0.466504
XID_12H	gapA	['glucose metabolic process ', ' glycolytic process', ' oxidation-reduction process ']	0.495646	0.535433	0.51554
BENZ_30Min	gatA	[' phosphorylation ', ' galactitol metabolic process ', 'carbohydrate transmembrane transport ', ' transport ', ' galactitol transport ', ' carbohydrate transport ', ' phosphoenolpyruvate-dependent sugar phosphotransferase system']	-1.69177	-1.6705	-1.68114
ETOH_12H	gatA	[' phosphoenolpyruvate-dependent sugar phosphotransferase system', 'carbohydrate transmembrane transport ', ' galactitol transport ', ' phosphorylation ', ' carbohydrate transport ', ' transport ', ' galactitol metabolic process ']	1.2017	1.21657	1.20913
ISOP_12H	gatA	[' galactitol metabolic process ', 'carbohydrate transmembrane transport ', ' carbohydrate transport ', ' phosphoenolpyruvate-dependent sugar phosphotransferase system', ' galactitol transport ', ' transport ', ' phosphorylation ']	1.78781	1.81166	1.79974
PERA_12H	gatA	[' galactitol transport ', ' phosphoenolpyruvate-dependent sugar phosphotransferase system', 'carbohydrate transmembrane transport ', ' galactitol metabolic process ', ' carbohydrate transport ', ' phosphorylation ', ' transport ']	0.5062	0.463496	0.484848
POV_30Min	gatA	[' phosphorylation ', ' carbohydrate transport ', 'carbohydrate transmembrane transport ', ' phosphoenolpyruvate-dependent sugar phosphotransferase system', ' galactitol metabolic process ', ' galactitol transport ', ' transport ']	-0.706365	-0.647185	-0.676775
XID_12H	gatA	[' phosphoenolpyruvate-dependent sugar phosphotransferase system', ' galactitol metabolic process ', ' galactitol transport ', ' transport ', ' phosphorylation ', 'carbohydrate transmembrane transport ', ' carbohydrate transport ']	-0.507925	-0.472039	-0.489982
BENZ_30Min	gatB	[' carbohydrate transport ', 'carbohydrate transmembrane transport ', ' phosphoenolpyruvate-dependent sugar phosphotransferase system', ' galactitol metabolic process ', ' transport ', ' galactitol transport ']	-2.00509	-1.98318	-1.99414
ETOH_12H	gatB	[' carbohydrate transport ', ' transport ', 'carbohydrate transmembrane transport ', ' phosphoenolpyruvate-dependent sugar phosphotransferase system', ' galactitol metabolic process ', ' galactitol transport ']	1.08044	1.08622	1.08333
ISOP_12H	gatB	[' transport ', ' galactitol transport ', ' phosphoenolpyruvate-dependent sugar phosphotransferase system', 'carbohydrate transmembrane transport ', ' carbohydrate transport ', ' galactitol metabolic process ']	1.74445	1.76028	1.75237
PERA_12H	gatB	['carbohydrate transmembrane transport ', ' galactitol metabolic process ', ' carbohydrate transport ', ' phosphoenolpyruvate-dependent sugar phosphotransferase system', ' galactitol transport ', ' transport ']	0.575762	0.524972	0.550367
POV_30Min	gatB	['carbohydrate transmembrane transport ', ' phosphoenolpyruvate-dependent sugar phosphotransferase system', ' galactitol transport ', ' galactitol metabolic process ', ' carbohydrate transport ', ' transport ']	-0.840441	-0.780146	-0.810294
BENZ_30Min	gatC	[' galactitol metabolic process ', 'carbohydrate transmembrane transport ', ' transport ', ' carbohydrate transport ', ' galactitol transport ', ' phosphoenolpyruvate-dependent sugar phosphotransferase system']	-2.09238	-2.07258	-2.08248
CONTROL_control	gatC	[' transport ', ' carbohydrate transport ', 'carbohydrate transmembrane transport ', ' galactitol metabolic process ', ' phosphoenolpyruvate-dependent sugar phosphotransferase system', ' galactitol transport ']	0.649911	0.558576	0.604243
ETOH_12H	gatC	[' transport ', ' phosphoenolpyruvate-dependent sugar phosphotransferase system', ' galactitol metabolic process ', ' galactitol transport ', ' carbohydrate transport ', 'carbohydrate transmembrane transport ']	1.08666	1.09535	1.09101
ISOP_12H	gatC	[' transport ', 'carbohydrate transmembrane transport ', ' carbohydrate transport ', ' galactitol metabolic process ', ' galactitol transport ', ' phosphoenolpyruvate-dependent sugar phosphotransferase system']	1.84315	1.86136	1.85226
PERA_12H	gatC	[' galactitol metabolic process ', ' galactitol transport ', 'carbohydrate transmembrane transport ', ' transport ', ' phosphoenolpyruvate-dependent sugar phosphotransferase system', ' carbohydrate transport ']	0.491135	0.4425	0.466817
POV_30Min	gatC	['carbohydrate transmembrane transport ', ' carbohydrate transport ', ' galactitol transport ', ' galactitol metabolic process ', ' transport ', ' phosphoenolpyruvate-dependent sugar phosphotransferase system']	-0.715709	-0.657641	-0.686675
BENZ_30Min	gatD	['galactitol metabolic process ', ' galactitol catabolic process', ' oxidation-reduction process ']	-2.27223	-2.25171	-2.26197
ETOH_12H	gatD	[' galactitol catabolic process', 'galactitol metabolic process ', ' oxidation-reduction process ']	0.918874	0.935349	0.927111
GLUTA_12H	gatD	['galactitol metabolic process ', ' oxidation-reduction process ', ' galactitol catabolic process']	-0.455031	-0.443004	-0.449017
ISOP_12H	gatD	['galactitol metabolic process ', ' oxidation-reduction process ', ' galactitol catabolic process']	2.18059	2.20729	2.19394
PERA_12H	gatD	['galactitol metabolic process ', ' oxidation-reduction process ', ' galactitol catabolic process']	0.733448	0.693049	0.713248
PHE_30Min	gatD	['galactitol metabolic process ', ' oxidation-reduction process ', ' galactitol catabolic process']	0.613629	0.602701	0.608165
POV_30Min	gatD	['galactitol metabolic process ', ' galactitol catabolic process', ' oxidation-reduction process ']	-0.691091	-0.634213	-0.662652
XID_12H	gatD	[' oxidation-reduction process ', ' galactitol catabolic process', 'galactitol metabolic process ']	-1.06541	-1.0314	-1.0484
BENZ_30Min	gatY	[' galactitol metabolic process', ' D-tagatose 6-phosphate catabolic process ', 'galactitol catabolic process ', ' carbohydrate metabolic process ']	-1.53413	-1.51417	-1.52415
ETOH_12H	gatY	[' carbohydrate metabolic process ', ' galactitol metabolic process', ' D-tagatose 6-phosphate catabolic process ', 'galactitol catabolic process ']	1.14605	1.16825	1.15715
ISOP_12H	gatY	['galactitol catabolic process ', ' D-tagatose 6-phosphate catabolic process ', ' galactitol metabolic process', ' carbohydrate metabolic process ']	1.79047	1.82175	1.80611
PERA_12H	gatY	[' galactitol metabolic process', ' D-tagatose 6-phosphate catabolic process ', 'galactitol catabolic process ', ' carbohydrate metabolic process ']	0.569807	0.533884	0.551845
POV_30Min	gatY	[' carbohydrate metabolic process ', ' galactitol metabolic process', 'galactitol catabolic process ', ' D-tagatose 6-phosphate catabolic process ']	-0.677252	-0.618187	-0.647719
BENZ_30Min	gatZ	[' galactitol metabolic process', ' D-tagatose 6-phosphate catabolic process ', 'galactitol catabolic process ']	-1.61927	-1.59981	-1.60954
ETOH_12H	gatZ	[' galactitol metabolic process', ' D-tagatose 6-phosphate catabolic process ', 'galactitol catabolic process ']	1.1444	1.16309	1.15375
ISOP_12H	gatZ	['galactitol catabolic process ', ' galactitol metabolic process', ' D-tagatose 6-phosphate catabolic process ']	1.7449	1.77277	1.75884
PERA_12H	gatZ	[' galactitol metabolic process', 'galactitol catabolic process ', ' D-tagatose 6-phosphate catabolic process ']	0.588224	0.548923	0.568574
POV_30Min	gatZ	['galactitol catabolic process ', ' D-tagatose 6-phosphate catabolic process ', ' galactitol metabolic process']	-0.634168	-0.576068	-0.605118
BENZ_30Min	gcd	[' oxidation-reduction process', 'non-phosphorylated glucose catabolic process ']	-0.497101	-0.483263	-0.490182
ETOH_12H	gcd	[' oxidation-reduction process', 'non-phosphorylated glucose catabolic process ']	-1.58787	-1.56532	-1.57659
ISOP_12H	gcd	['non-phosphorylated glucose catabolic process ', ' oxidation-reduction process']	-2.98275	-2.95347	-2.96811
PERA_12H	gcd	['non-phosphorylated glucose catabolic process ', ' oxidation-reduction process']	-0.596935	-0.633736	-0.615335
PHE_12H	gcd	[' oxidation-reduction process', 'non-phosphorylated glucose catabolic process ']	-0.560128	-0.507162	-0.533645
PHE_30Min	gcd	['non-phosphorylated glucose catabolic process ', ' oxidation-reduction process']	-0.503546	-0.521513	-0.512529
POV_12H	gcd	['non-phosphorylated glucose catabolic process ', ' oxidation-reduction process']	-0.802516	-0.746482	-0.774499
SOD_12H	gcd	[' oxidation-reduction process', 'non-phosphorylated glucose catabolic process ']	-1.19101	-1.17289	-1.18195
XID_12H	gcd	['non-phosphorylated glucose catabolic process ', ' oxidation-reduction process']	-0.442813	-0.397213	-0.420013
BENZ_30Min	gcvH	[' glycine decarboxylation via glycine cleavage system']	0.68813	0.707753	0.697942
PHE_30Min	gcvH	[' glycine decarboxylation via glycine cleavage system']	1.11146	1.09794	1.1047
BENZ_30Min	gcvP	['glycine decarboxylation via glycine cleavage system ', ' oxidation-reduction process', ' glycine metabolic process ', ' glycine catabolic process ']	0.572793	0.594673	0.583733
GLUTA_12H	gcvP	['glycine decarboxylation via glycine cleavage system ', ' glycine catabolic process ', ' oxidation-reduction process', ' glycine metabolic process ']	-0.536262	-0.535255	-0.535759
PERA_12H	gcvP	[' glycine metabolic process ', ' glycine catabolic process ', 'glycine decarboxylation via glycine cleavage system ', ' oxidation-reduction process']	-0.999787	-1.04722	-1.0235
PHE_12H	gcvP	[' glycine catabolic process ', 'glycine decarboxylation via glycine cleavage system ', ' glycine metabolic process ', ' oxidation-reduction process']	-1.06358	-1.02275	-1.04316
PHE_30Min	gcvP	[' glycine catabolic process ', ' glycine metabolic process ', 'glycine decarboxylation via glycine cleavage system ', ' oxidation-reduction process']	0.730018	0.719671	0.724845
POV_12H	gcvP	[' glycine metabolic process ', 'glycine decarboxylation via glycine cleavage system ', ' glycine catabolic process ', ' oxidation-reduction process']	-1.01383	-0.95722	-0.985525
SOD_12H	gcvP	['glycine decarboxylation via glycine cleavage system ', ' glycine metabolic process ', ' glycine catabolic process ', ' oxidation-reduction process']	-1.0917	-1.03547	-1.06358
XID_12H	gcvP	['glycine decarboxylation via glycine cleavage system ', ' oxidation-reduction process', ' glycine metabolic process ', ' glycine catabolic process ']	-1.16963	-1.1363	-1.15296
BENZ_30Min	gcvT	[' glycine catabolic process ', ' 10-formyltetrahydrofolate biosynthetic process', 'methylation ', ' glycine decarboxylation via glycine cleavage system ']	0.824986	0.850692	0.837839
GLUTA_12H	gcvT	[' 10-formyltetrahydrofolate biosynthetic process', 'methylation ', ' glycine catabolic process ', ' glycine decarboxylation via glycine cleavage system ']	-0.857549	-0.865957	-0.861753
PERA_12H	gcvT	[' glycine decarboxylation via glycine cleavage system ', 'methylation ', ' glycine catabolic process ', ' 10-formyltetrahydrofolate biosynthetic process']	-1.22598	-1.27675	-1.25136
PHE_12H	gcvT	[' glycine catabolic process ', ' 10-formyltetrahydrofolate biosynthetic process', ' glycine decarboxylation via glycine cleavage system ', 'methylation ']	-1.39542	-1.35523	-1.37532
POV_12H	gcvT	[' 10-formyltetrahydrofolate biosynthetic process', 'methylation ', ' glycine catabolic process ', ' glycine decarboxylation via glycine cleavage system ']	-1.42603	-1.37773	-1.40188
SOD_12H	gcvT	[' glycine decarboxylation via glycine cleavage system ', 'methylation ', ' glycine catabolic process ', ' 10-formyltetrahydrofolate biosynthetic process']	-1.24663	-1.16144	-1.20404
XID_12H	gcvT	[' glycine decarboxylation via glycine cleavage system ', ' 10-formyltetrahydrofolate biosynthetic process', ' glycine catabolic process ', 'methylation ']	-1.25476	-1.22362	-1.23919
CONTROL_control	gdhA	['cellular amino acid metabolic process ', ' glutamate biosynthetic process', ' oxidation-reduction process ']	0.431587	0.350159	0.390873
ETOH_12H	gdhA	[' glutamate biosynthetic process', 'cellular amino acid metabolic process ', ' oxidation-reduction process ']	-0.425165	-0.40742	-0.416293
ISOP_12H	gdhA	['cellular amino acid metabolic process ', ' glutamate biosynthetic process', ' oxidation-reduction process ']	-0.711661	-0.684427	-0.698044
PHE_30Min	gdhA	['cellular amino acid metabolic process ', ' oxidation-reduction process ', ' glutamate biosynthetic process']	-0.408418	-0.422607	-0.415513
SOD_12H	gdhA	[' glutamate biosynthetic process', ' oxidation-reduction process ', 'cellular amino acid metabolic process ']	0.264135	0.320012	0.292074
ETOH_12H	ghrB	['metabolic process ', ' oxidation-reduction process ', ' D-gluconate metabolic process', ' ketogluconate catabolic process ']	0.520304	0.553477	0.536891
ISOP_12H	ghrB	[' oxidation-reduction process ', 'metabolic process ', ' D-gluconate metabolic process', ' ketogluconate catabolic process ']	0.461336	0.500528	0.480932
CONTROL_control	ghxP	[' transport', ' guanine import into cell ', ' purine nucleobase transport ', ' transmembrane transport ', 'guanine transmembrane transport ', ' hypoxanthine transport ']	0.609967	0.564657	0.587312
ISOP_12H	ghxP	[' purine nucleobase transport ', ' guanine import into cell ', 'guanine transmembrane transport ', ' transport', ' hypoxanthine transport ', ' transmembrane transport ']	-0.654596	-0.609109	-0.631853
XID_12H	ghxP	[' hypoxanthine transport ', ' purine nucleobase transport ', ' transmembrane transport ', ' transport', 'guanine transmembrane transport ', ' guanine import into cell ']	-0.497602	-0.436953	-0.467278
BENZ_30Min	glcB	['tricarboxylic acid cycle ', ' glyoxylate catabolic process', ' glyoxylate cycle ']	-0.386731	-0.369673	-0.378202
ETOH_12H	glcB	[' glyoxylate cycle ', ' glyoxylate catabolic process', 'tricarboxylic acid cycle ']	-0.976109	-0.958618	-0.967364
PERA_12H	glcB	[' glyoxylate cycle ', ' glyoxylate catabolic process', 'tricarboxylic acid cycle ']	-0.863456	-0.906719	-0.885088
PHE_12H	glcB	['tricarboxylic acid cycle ', ' glyoxylate cycle ', ' glyoxylate catabolic process']	-0.745009	-0.697397	-0.721203
PHE_30Min	glcB	[' glyoxylate cycle ', ' glyoxylate catabolic process', 'tricarboxylic acid cycle ']	-0.516771	-0.539065	-0.527918
POV_12H	glcB	['tricarboxylic acid cycle ', ' glyoxylate cycle ', ' glyoxylate catabolic process']	-0.83677	-0.785924	-0.811347
POV_30Min	glcB	['tricarboxylic acid cycle ', ' glyoxylate cycle ', ' glyoxylate catabolic process']	0.600631	0.65608	0.628356
SOD_12H	glcB	[' glyoxylate catabolic process', ' glyoxylate cycle ', 'tricarboxylic acid cycle ']	-0.757039	-0.724007	-0.740523
XID_12H	glcB	['tricarboxylic acid cycle ', ' glyoxylate cycle ', ' glyoxylate catabolic process']	-0.926537	-0.886264	-0.906401
PERA_12H	gldA	[' methylglyoxal catabolic process', ' anaerobic glycerol catabolic process ', 'oxidation-reduction process ', ' glycerol metabolic process ']	3.02414	3.00203	3.01309
PHE_12H	gldA	['oxidation-reduction process ', ' anaerobic glycerol catabolic process ', ' glycerol metabolic process ', ' methylglyoxal catabolic process']	2.6698	2.73353	2.70167
POV_12H	gldA	[' glycerol metabolic process ', ' anaerobic glycerol catabolic process ', ' methylglyoxal catabolic process', 'oxidation-reduction process ']	2.60818	2.66091	2.63455
BENZ_30Min	glf	['lipopolysaccharide biosynthetic process ', ' O antigen biosynthetic process']	-0.465497	-0.449217	-0.457357
BENZ_30Min	glgA	[' glycogen biosynthetic process', 'cellular response to DNA damage stimulus ']	0.661212	0.673871	0.667541
ISOP_12H	glgA	['cellular response to DNA damage stimulus ', ' glycogen biosynthetic process']	-0.325137	-0.300996	-0.313067
POV_30Min	glgA	['cellular response to DNA damage stimulus ', ' glycogen biosynthetic process']	0.44115	0.493513	0.467331
BENZ_30Min	glgC	['protein homotetramerization ', ' glycogen metabolic process ', ' glycogen biosynthetic process', ' biosynthetic process ', ' carbohydrate metabolic process ', ' metabolic process ']	0.462526	0.476372	0.469449
PERA_12H	glgC	[' metabolic process ', ' carbohydrate metabolic process ', ' glycogen biosynthetic process', 'protein homotetramerization ', ' glycogen metabolic process ', ' biosynthetic process ']	0.459658	0.423725	0.441691
BENZ_30Min	glgP	[' glycogen catabolic process ', ' metabolic process ', ' glycogen metabolic process ', 'carbohydrate catabolic process ', ' carbohydrate metabolic process']	0.744748	0.759751	0.752249
ISOP_12H	glgP	[' metabolic process ', ' glycogen metabolic process ', ' glycogen catabolic process ', ' carbohydrate metabolic process', 'carbohydrate catabolic process ']	-0.428857	-0.405363	-0.41711
POV_30Min	glgP	[' metabolic process ', ' glycogen metabolic process ', ' carbohydrate metabolic process', 'carbohydrate catabolic process ', ' glycogen catabolic process ']	0.51122	0.564444	0.537832
BENZ_30Min	glgX	[' metabolic process ', 'cellular response to DNA damage stimulus ', ' glycogen metabolic process ', ' glycogen catabolic process ', ' carbohydrate metabolic process']	0.477553	0.492506	0.485029
ISOP_12H	glgX	['cellular response to DNA damage stimulus ', ' glycogen catabolic process ', ' carbohydrate metabolic process', ' metabolic process ', ' glycogen metabolic process ']	-0.308219	-0.275981	-0.2921
CONTROL_control	glk	[' phosphorylation ', ' glycolytic process', 'glucose 6-phosphate metabolic process ']	0.537513	0.418397	0.477955
ISOP_12H	glk	[' phosphorylation ', ' glycolytic process', 'glucose 6-phosphate metabolic process ']	0.712943	0.729313	0.721128
PERA_12H	glk	['glucose 6-phosphate metabolic process ', ' phosphorylation ', ' glycolytic process']	0.548744	0.499314	0.524029
PHE_12H	glk	['glucose 6-phosphate metabolic process ', ' phosphorylation ', ' glycolytic process']	0.391473	0.431627	0.41155
SOD_12H	glk	[' phosphorylation ', 'glucose 6-phosphate metabolic process ', ' glycolytic process']	0.539163	0.602517	0.57084
XID_12H	glk	['glucose 6-phosphate metabolic process ', ' phosphorylation ', ' glycolytic process']	0.516121	0.546468	0.531294
CONTROL_control	glmM	[' protein autophosphorylation', 'organic substance metabolic process ', ' carbohydrate metabolic process ', ' UDP-N-acetylglucosamine biosynthetic process ']	0.406834	0.358578	0.382706
ETOH_12H	glmS	[' carbohydrate derivative biosynthetic process ', ' carbohydrate metabolic process ', ' glutamine metabolic process ', ' UDP-N-acetylglucosamine biosynthetic process', 'fructose 6-phosphate metabolic process ']	-0.599004	-0.582583	-0.590794
ISOP_12H	glmS	[' glutamine metabolic process ', ' UDP-N-acetylglucosamine biosynthetic process', ' carbohydrate metabolic process ', ' carbohydrate derivative biosynthetic process ', 'fructose 6-phosphate metabolic process ']	-0.286408	-0.260634	-0.273521
BENZ_30Min	glmU	[' metabolic process ', 'cell wall organization ', ' cell morphogenesis ', ' UDP-N-acetylglucosamine biosynthetic process', ' lipid A biosynthetic process ', ' lipopolysaccharide biosynthetic process ', ' peptidoglycan biosynthetic process ', ' regulation of cell shape ']	0.352952	0.368801	0.360876
ETOH_12H	glmU	['cell wall organization ', ' regulation of cell shape ', ' metabolic process ', ' lipid A biosynthetic process ', ' peptidoglycan biosynthetic process ', ' UDP-N-acetylglucosamine biosynthetic process', ' cell morphogenesis ', ' lipopolysaccharide biosynthetic process ']	-0.425516	-0.405734	-0.415625
XID_12H	glmU	[' lipopolysaccharide biosynthetic process ', ' peptidoglycan biosynthetic process ', ' metabolic process ', ' cell morphogenesis ', ' lipid A biosynthetic process ', ' UDP-N-acetylglucosamine biosynthetic process', ' regulation of cell shape ', 'cell wall organization ']	-0.415691	-0.374843	-0.395267
CONTROL_control	glmY	['negative regulation of bacterial-type flagellum-dependent cell motility ', ' negative regulation of biological process', ' cellular response to cell envelope stress ']	0.801007	0.747967	0.774487
PERA_12H	glmY	['negative regulation of bacterial-type flagellum-dependent cell motility ', ' cellular response to cell envelope stress ', ' negative regulation of biological process']	-0.746662	-0.794388	-0.770525
ETOH_12H	glmY	[' cellular response to cell envelope stress ', 'negative regulation of bacterial-type flagellum-dependent cell motility ', ' negative regulation of biological process']	0.665654	0.676022	0.670838
ISOP_12H	glmZ	[' positive regulation of translation, ncRNA-mediated ', ' positive regulation of translational initiation', 'regulation of mRNA stability, ncRNA-mediated ']	0.977325	1.01547	0.996397
PHE_30Min	glmZ	['regulation of mRNA stability, ncRNA-mediated ', ' positive regulation of translation, ncRNA-mediated ', ' positive regulation of translational initiation']	0.563312	0.541778	0.552545
BENZ_30Min	glnA	[' nitrogen fixation ', ' nitrogen compound metabolic process ', ' glutamine biosynthetic process ', ' ammonia assimilation cycle', ' nitrogen utilization ']	-0.693175	-0.670036	-0.681605
CONTROL_control	glnA	[' glutamine biosynthetic process ', ' nitrogen utilization ', ' ammonia assimilation cycle', ' nitrogen fixation ', ' nitrogen compound metabolic process ']	1.00865	0.920821	0.964735
GLUTA_12H	glnA	[' nitrogen utilization ', ' nitrogen compound metabolic process ', ' ammonia assimilation cycle', ' nitrogen fixation ', ' glutamine biosynthetic process ']	-0.726945	-0.719233	-0.723089
ISOP_12H	glnA	[' glutamine biosynthetic process ', ' nitrogen fixation ', ' nitrogen utilization ', ' ammonia assimilation cycle', ' nitrogen compound metabolic process ']	-0.539918	-0.513528	-0.526723
PHE_12H	glnA	[' nitrogen utilization ', ' nitrogen compound metabolic process ', ' glutamine biosynthetic process ', ' nitrogen fixation ', ' ammonia assimilation cycle']	-0.608868	-0.559792	-0.58433
POV_30Min	glnA	[' glutamine biosynthetic process ', ' nitrogen utilization ', ' nitrogen fixation ', ' ammonia assimilation cycle', ' nitrogen compound metabolic process ']	-1.11425	-1.05363	-1.08394
XID_12H	glnA	[' glutamine biosynthetic process ', ' nitrogen compound metabolic process ', ' nitrogen fixation ', ' ammonia assimilation cycle', ' nitrogen utilization ']	-1.11987	-1.07874	-1.0993
PHE_30Min	glnD	['regulation of nitrogen utilization ', ' metabolic process ', ' nitrogen compound metabolic process ', ' cellular protein modification process']	-0.546436	-0.560656	-0.553546
POV_30Min	glnD	['regulation of nitrogen utilization ', ' nitrogen compound metabolic process ', ' metabolic process ', ' cellular protein modification process']	-0.510179	-0.456309	-0.483244
BENZ_30Min	glnG	[' regulation of transcription, DNA-templated ', ' regulation of nitrogen utilization ', ' phosphorelay signal transduction system ', ' nitrogen fixation ', ' transcription, DNA-templated']	-0.928999	-0.908211	-0.918605
CONTROL_control	glnG	[' phosphorelay signal transduction system ', ' nitrogen fixation ', ' transcription, DNA-templated', ' regulation of nitrogen utilization ', ' regulation of transcription, DNA-templated ']	1.43012	1.38566	1.40789
POV_30Min	glnG	[' regulation of transcription, DNA-templated ', ' nitrogen fixation ', ' regulation of nitrogen utilization ', ' phosphorelay signal transduction system ', ' transcription, DNA-templated']	-1.15775	-1.09869	-1.12822
BENZ_30Min	glnH	[' amino acid transport ', ' transport', 'ionotropic glutamate receptor signaling pathway ', ' glutamine transport ']	-0.431883	-0.41578	-0.423831
PERA_12H	glnH	[' glutamine transport ', 'ionotropic glutamate receptor signaling pathway ', ' amino acid transport ', ' transport']	0.495625	0.457627	0.476626
POV_30Min	glnH	[' amino acid transport ', ' transport', 'ionotropic glutamate receptor signaling pathway ', ' glutamine transport ']	-0.45161	-0.396489	-0.424049
BENZ_30Min	glnL	[' regulation of nitrogen compound metabolic process ', ' phosphorelay signal transduction system', ' phosphorylation ', 'signal transduction ', ' protein autophosphorylation ', ' protein dephosphorylation ', ' peptidyl-histidine phosphorylation ', ' signal transduction by protein phosphorylation ', ' regulation of transcription, DNA-templated ', ' nitrogen fixation ']	-0.881342	-0.861982	-0.871662
CONTROL_control	glnL	[' regulation of nitrogen compound metabolic process ', ' regulation of transcription, DNA-templated ', ' phosphorylation ', ' phosphorelay signal transduction system', ' signal transduction by protein phosphorylation ', ' nitrogen fixation ', 'signal transduction ', ' peptidyl-histidine phosphorylation ', ' protein autophosphorylation ', ' protein dephosphorylation ']	1.33287	1.24546	1.28917
POV_30Min	glnL	[' phosphorelay signal transduction system', 'signal transduction ', ' regulation of nitrogen compound metabolic process ', ' protein autophosphorylation ', ' peptidyl-histidine phosphorylation ', ' protein dephosphorylation ', ' nitrogen fixation ', ' phosphorylation ', ' regulation of transcription, DNA-templated ', ' signal transduction by protein phosphorylation ']	-1.0117	-0.953776	-0.982736
CONTROL_control	glnP	['glutamine transport ', ' transport', ' amino acid transmembrane transport ', ' amino acid transport ']	0.60536	0.566522	0.585941
ETOH_12H	glnP	['glutamine transport ', ' transport', ' amino acid transmembrane transport ', ' amino acid transport ']	0.364019	0.386093	0.375056
PERA_12H	glnP	[' amino acid transmembrane transport ', ' transport', 'glutamine transport ', ' amino acid transport ']	0.825266	0.787434	0.80635
PHE_12H	glnP	[' transport', 'glutamine transport ', ' amino acid transport ', ' amino acid transmembrane transport ']	0.368372	0.422815	0.395593
POV_30Min	glnP	[' transport', 'glutamine transport ', ' amino acid transmembrane transport ', ' amino acid transport ']	-0.609046	-0.551919	-0.580482
SOD_12H	glnP	[' amino acid transmembrane transport ', 'glutamine transport ', ' transport', ' amino acid transport ']	0.385753	0.444443	0.415098
BENZ_30Min	glnQ	[' amino acid transport ', ' metabolic process ', 'glutamine transport ', ' amino acid transmembrane transport ', ' transport']	-0.463637	-0.446005	-0.454821
CONTROL_control	glnQ	['glutamine transport ', ' transport', ' amino acid transport ', ' metabolic process ', ' amino acid transmembrane transport ']	0.636703	0.548782	0.592742
PERA_12H	glnQ	[' metabolic process ', 'glutamine transport ', ' amino acid transport ', ' transport', ' amino acid transmembrane transport ']	0.609907	0.54731	0.578609
PHE_12H	glnQ	[' amino acid transport ', ' amino acid transmembrane transport ', ' transport', ' metabolic process ', 'glutamine transport ']	0.391444	0.414444	0.402944
POV_30Min	glnQ	[' transport', ' amino acid transmembrane transport ', ' amino acid transport ', 'glutamine transport ', ' metabolic process ']	-0.562712	-0.506085	-0.534398
SOD_12H	glnQ	[' amino acid transmembrane transport ', 'glutamine transport ', ' metabolic process ', ' amino acid transport ', ' transport']	0.387724	0.412109	0.399917
XID_12H	gloA	['methylglyoxal catabolic process to D-lactate via S-lactoyl-glutathione']	0.364579	0.422931	0.393755
BENZ_30Min	glpA	[' polyol catabolic process ', ' oxidation-reduction process', 'glycerol-3-phosphate catabolic process ', ' glycerol-3-phosphate metabolic process ', ' anaerobic respiration ', ' glycerol catabolic process ']	-2.29756	-2.28623	-2.29189
CONTROL_control	glpA	[' glycerol-3-phosphate metabolic process ', ' oxidation-reduction process', ' polyol catabolic process ', ' anaerobic respiration ', 'glycerol-3-phosphate catabolic process ', ' glycerol catabolic process ']	1.49139	1.43569	1.46354
GLUTA_12H	glpA	['glycerol-3-phosphate catabolic process ', ' oxidation-reduction process', ' polyol catabolic process ', ' glycerol-3-phosphate metabolic process ', ' glycerol catabolic process ', ' anaerobic respiration ']	1.22682	1.23443	1.23063
PERA_12H	glpA	[' polyol catabolic process ', ' glycerol-3-phosphate metabolic process ', ' oxidation-reduction process', ' glycerol catabolic process ', 'glycerol-3-phosphate catabolic process ', ' anaerobic respiration ']	3.19157	3.1601	3.17583
PHE_12H	glpA	[' glycerol catabolic process ', ' anaerobic respiration ', ' oxidation-reduction process', ' polyol catabolic process ', ' glycerol-3-phosphate metabolic process ', 'glycerol-3-phosphate catabolic process ']	2.66025	2.71128	2.68577
PHE_30Min	glpA	['glycerol-3-phosphate catabolic process ', ' anaerobic respiration ', ' glycerol catabolic process ', ' polyol catabolic process ', ' glycerol-3-phosphate metabolic process ', ' oxidation-reduction process']	-1.37216	-1.39504	-1.3836
POV_12H	glpA	['glycerol-3-phosphate catabolic process ', ' polyol catabolic process ', ' oxidation-reduction process', ' glycerol catabolic process ', ' glycerol-3-phosphate metabolic process ', ' anaerobic respiration ']	2.63396	2.67232	2.65314
POV_30Min	glpA	[' oxidation-reduction process', ' anaerobic respiration ', ' glycerol-3-phosphate metabolic process ', 'glycerol-3-phosphate catabolic process ', ' glycerol catabolic process ', ' polyol catabolic process ']	-1.66516	-1.61767	-1.64142
SOD_12H	glpA	['glycerol-3-phosphate catabolic process ', ' anaerobic respiration ', ' glycerol catabolic process ', ' polyol catabolic process ', ' glycerol-3-phosphate metabolic process ', ' oxidation-reduction process']	2.31859	2.3752	2.34689
BENZ_30Min	glpB	[' glycerol catabolic process ', 'glycerol-3-phosphate metabolic process ', ' oxidation-reduction process', ' anaerobic respiration ', ' glycerol-3-phosphate catabolic process ']	-1.86468	-1.85139	-1.85804
CONTROL_control	glpB	[' anaerobic respiration ', ' oxidation-reduction process', ' glycerol-3-phosphate catabolic process ', 'glycerol-3-phosphate metabolic process ', ' glycerol catabolic process ']	1.31557	1.27164	1.2936
GLUTA_12H	glpB	[' oxidation-reduction process', ' glycerol catabolic process ', 'glycerol-3-phosphate metabolic process ', ' anaerobic respiration ', ' glycerol-3-phosphate catabolic process ']	1.31153	1.32587	1.3187
PERA_12H	glpB	[' anaerobic respiration ', ' oxidation-reduction process', 'glycerol-3-phosphate metabolic process ', ' glycerol catabolic process ', ' glycerol-3-phosphate catabolic process ']	3.34723	3.30992	3.32857
PHE_12H	glpB	['glycerol-3-phosphate metabolic process ', ' oxidation-reduction process', ' glycerol-3-phosphate catabolic process ', ' glycerol catabolic process ', ' anaerobic respiration ']	2.68686	2.73063	2.70874
PHE_30Min	glpB	[' oxidation-reduction process', ' glycerol-3-phosphate catabolic process ', 'glycerol-3-phosphate metabolic process ', ' anaerobic respiration ', ' glycerol catabolic process ']	-1.07335	-1.09858	-1.08596
POV_12H	glpB	[' oxidation-reduction process', ' anaerobic respiration ', 'glycerol-3-phosphate metabolic process ', ' glycerol-3-phosphate catabolic process ', ' glycerol catabolic process ']	2.74216	2.78015	2.76116
POV_30Min	glpB	[' glycerol catabolic process ', ' anaerobic respiration ', ' oxidation-reduction process', ' glycerol-3-phosphate catabolic process ', 'glycerol-3-phosphate metabolic process ']	-1.5669	-1.52039	-1.54364
SOD_12H	glpB	[' glycerol-3-phosphate catabolic process ', ' anaerobic respiration ', 'glycerol-3-phosphate metabolic process ', ' oxidation-reduction process', ' glycerol catabolic process ']	2.40925	2.48188	2.44557
BENZ_30Min	glpC	[' transport', ' electron transport chain ', ' glycerol catabolic process ', 'glycerol-3-phosphate catabolic process ', ' oxidation-reduction process ', ' anaerobic respiration ']	-1.82845	-1.82109	-1.82477
PERA_12H	glpC	[' glycerol catabolic process ', 'glycerol-3-phosphate catabolic process ', ' oxidation-reduction process ', ' anaerobic respiration ', ' transport', ' electron transport chain ']	3.24058	3.20948	3.22503
PHE_12H	glpC	[' electron transport chain ', 'glycerol-3-phosphate catabolic process ', ' anaerobic respiration ', ' oxidation-reduction process ', ' transport', ' glycerol catabolic process ']	2.31298	2.3634	2.33819
PHE_30Min	glpC	[' anaerobic respiration ', ' oxidation-reduction process ', 'glycerol-3-phosphate catabolic process ', ' glycerol catabolic process ', ' electron transport chain ', ' transport']	-1.46745	-1.49481	-1.48113
POV_12H	glpC	[' oxidation-reduction process ', ' glycerol catabolic process ', 'glycerol-3-phosphate catabolic process ', ' transport', ' electron transport chain ', ' anaerobic respiration ']	2.64792	2.69576	2.67184
POV_30Min	glpC	['glycerol-3-phosphate catabolic process ', ' glycerol catabolic process ', ' electron transport chain ', ' oxidation-reduction process ', ' transport', ' anaerobic respiration ']	-1.6502	-1.60488	-1.62754
SOD_12H	glpC	[' anaerobic respiration ', ' electron transport chain ', ' glycerol catabolic process ', ' oxidation-reduction process ', 'glycerol-3-phosphate catabolic process ', ' transport']	2.21726	2.27117	2.24421
BENZ_30Min	glpF	[' cellular response to mercury ion ', ' water transport ', ' transport ', 'cellular water homeostasis ', ' ion transmembrane transport ', ' glycerol transport']	-1.23164	-1.2129	-1.22227
ETOH_12H	glpF	[' ion transmembrane transport ', ' transport ', ' cellular response to mercury ion ', 'cellular water homeostasis ', ' water transport ', ' glycerol transport']	0.449543	0.457557	0.45355
ISOP_12H	glpF	['cellular water homeostasis ', ' glycerol transport', ' transport ', ' water transport ', ' cellular response to mercury ion ', ' ion transmembrane transport ']	1.67349	1.69044	1.68196
PERA_12H	glpF	[' ion transmembrane transport ', 'cellular water homeostasis ', ' glycerol transport', ' cellular response to mercury ion ', ' water transport ', ' transport ']	-0.952801	-1.0039	-0.978349
PHE_12H	glpF	[' ion transmembrane transport ', ' cellular response to mercury ion ', ' water transport ', ' glycerol transport', 'cellular water homeostasis ', ' transport ']	-1.22638	-1.18698	-1.20668
POV_12H	glpF	[' glycerol transport', ' cellular response to mercury ion ', 'cellular water homeostasis ', ' transport ', ' water transport ', ' ion transmembrane transport ']	-1.44819	-1.42325	-1.43572
POV_30Min	glpF	[' transport ', ' water transport ', ' ion transmembrane transport ', 'cellular water homeostasis ', ' glycerol transport', ' cellular response to mercury ion ']	-0.685144	-0.628332	-0.656738
SOD_12H	glpF	[' cellular response to mercury ion ', ' ion transmembrane transport ', ' glycerol transport', ' transport ', ' water transport ', 'cellular water homeostasis ']	-1.19963	-1.18897	-1.1943
XID_12H	glpF	[' glycerol transport', ' transport ', ' water transport ', 'cellular water homeostasis ', ' ion transmembrane transport ', ' cellular response to mercury ion ']	-1.66774	-1.63961	-1.65368
PHE_30Min	glpG	[' proteolysis', 'protein processing ']	0.475211	0.459247	0.467229
BENZ_30Min	glpK	[' glycerol metabolic process', ' cellular response to DNA damage stimulus ', 'metabolic process ', ' phosphorylation ', ' carbohydrate metabolic process ', ' glycerol catabolic process ', ' glycerol-3-phosphate metabolic process ']	-1.0621	-1.0428	-1.05245
ETOH_12H	glpK	['metabolic process ', ' glycerol-3-phosphate metabolic process ', ' glycerol metabolic process', ' glycerol catabolic process ', ' phosphorylation ', ' carbohydrate metabolic process ', ' cellular response to DNA damage stimulus ']	0.587993	0.607991	0.597992
ISOP_12H	glpK	[' carbohydrate metabolic process ', ' phosphorylation ', ' cellular response to DNA damage stimulus ', ' glycerol catabolic process ', ' glycerol-3-phosphate metabolic process ', 'metabolic process ', ' glycerol metabolic process']	1.56175	1.59001	1.57588
PERA_12H	glpK	['metabolic process ', ' glycerol-3-phosphate metabolic process ', ' cellular response to DNA damage stimulus ', ' phosphorylation ', ' glycerol metabolic process', ' glycerol catabolic process ', ' carbohydrate metabolic process ']	-0.896956	-0.936092	-0.916524
PHE_12H	glpK	[' glycerol catabolic process ', ' carbohydrate metabolic process ', ' phosphorylation ', 'metabolic process ', ' glycerol-3-phosphate metabolic process ', ' cellular response to DNA damage stimulus ', ' glycerol metabolic process']	-0.838544	-0.791665	-0.815105
POV_12H	glpK	[' cellular response to DNA damage stimulus ', ' carbohydrate metabolic process ', ' glycerol-3-phosphate metabolic process ', ' phosphorylation ', ' glycerol metabolic process', 'metabolic process ', ' glycerol catabolic process ']	-1.14599	-1.11287	-1.12943
SOD_12H	glpK	[' glycerol-3-phosphate metabolic process ', ' phosphorylation ', 'metabolic process ', ' carbohydrate metabolic process ', ' glycerol catabolic process ', ' glycerol metabolic process', ' cellular response to DNA damage stimulus ']	-0.709158	-0.641986	-0.675572
XID_12H	glpK	[' glycerol-3-phosphate metabolic process ', ' glycerol catabolic process ', ' phosphorylation ', 'metabolic process ', ' glycerol metabolic process', ' cellular response to DNA damage stimulus ', ' carbohydrate metabolic process ']	-1.21524	-1.17416	-1.1947
BENZ_30Min	glpQ	[' glycerol metabolic process', 'lipid metabolic process ']	-1.55554	-1.53541	-1.54548
CONTROL_control	glpQ	[' glycerol metabolic process', 'lipid metabolic process ']	0.572355	0.437001	0.504678
ISOP_12H	glpQ	['lipid metabolic process ', ' glycerol metabolic process']	0.958424	0.993032	0.975728
PHE_30Min	glpQ	['lipid metabolic process ', ' glycerol metabolic process']	0.443346	0.428954	0.43615
POV_30Min	glpQ	['lipid metabolic process ', ' glycerol metabolic process']	-0.915383	-0.859539	-0.887461
XID_12H	glpQ	['lipid metabolic process ', ' glycerol metabolic process']	-0.963456	-0.918553	-0.941004
BENZ_30Min	glpT	[' glycerol transport ', ' glycerol-3-phosphate transport ', ' transport', ' transmembrane transport ', ' glycerol metabolic process ', 'phosphate ion transmembrane transport ']	-2.31456	-2.28966	-2.30211
GLUTA_12H	glpT	[' transmembrane transport ', ' glycerol metabolic process ', 'phosphate ion transmembrane transport ', ' glycerol-3-phosphate transport ', ' glycerol transport ', ' transport']	-0.506887	-0.498389	-0.502638
ISOP_12H	glpT	['phosphate ion transmembrane transport ', ' glycerol metabolic process ', ' transmembrane transport ', ' glycerol-3-phosphate transport ', ' glycerol transport ', ' transport']	1.33547	1.36651	1.35099
PHE_12H	glpT	[' glycerol-3-phosphate transport ', ' glycerol transport ', ' glycerol metabolic process ', ' transmembrane transport ', 'phosphate ion transmembrane transport ', ' transport']	-0.619787	-0.574075	-0.596931
POV_30Min	glpT	['phosphate ion transmembrane transport ', ' transmembrane transport ', ' glycerol-3-phosphate transport ', ' transport', ' glycerol transport ', ' glycerol metabolic process ']	-1.34888	-1.2914	-1.32014
SOD_12H	glpT	[' glycerol metabolic process ', ' glycerol transport ', ' transmembrane transport ', ' glycerol-3-phosphate transport ', ' transport', 'phosphate ion transmembrane transport ']	-0.49029	-0.437991	-0.464141
XID_12H	glpT	[' glycerol metabolic process ', ' transport', ' glycerol transport ', ' glycerol-3-phosphate transport ', ' transmembrane transport ', 'phosphate ion transmembrane transport ']	-1.55415	-1.51359	-1.53387
ISOP_12H	glpX	[' gluconeogenesis ', ' glycerol metabolic process ', 'fructose 1,6-bisphosphate metabolic process ', ' dephosphorylation ', ' carbohydrate metabolic process']	0.576973	0.622845	0.599909
BENZ_30Min	gltA	['metabolic process ', ' tricarboxylic acid cycle']	-0.458525	-0.442657	-0.450591
CONTROL_control	gltA	['metabolic process ', ' tricarboxylic acid cycle']	-0.49486	-0.562014	-0.528437
ETOH_12H	gltA	['metabolic process ', ' tricarboxylic acid cycle']	-0.75601	-0.735997	-0.746004
ISOP_12H	gltA	[' tricarboxylic acid cycle', 'metabolic process ']	0.499207	0.527219	0.513213
PERA_12H	gltA	['metabolic process ', ' tricarboxylic acid cycle']	-1.2244	-1.26322	-1.24381
PHE_12H	gltA	['metabolic process ', ' tricarboxylic acid cycle']	-1.34582	-1.29806	-1.32194
PHE_30Min	gltA	[' tricarboxylic acid cycle', 'metabolic process ']	-0.3999	-0.411876	-0.405888
POV_12H	gltA	[' tricarboxylic acid cycle', 'metabolic process ']	-1.37586	-1.32651	-1.35118
SOD_12H	gltA	[' tricarboxylic acid cycle', 'metabolic process ']	-1.52126	-1.47162	-1.49644
XID_12H	gltA	['metabolic process ', ' tricarboxylic acid cycle']	-1.53207	-1.48967	-1.51087
ETOH_12H	gltB	[' nitrogen compound metabolic process ', ' glutamate biosynthetic process', ' oxidation-reduction process ', 'ammonia assimilation cycle ', ' glutamine metabolic process ', ' L-glutamate biosynthetic process ', ' cellular amino acid biosynthetic process ', ' metabolic process ']	-0.970707	-0.955571	-0.963139
ISOP_12H	gltB	[' L-glutamate biosynthetic process ', ' cellular amino acid biosynthetic process ', ' oxidation-reduction process ', ' nitrogen compound metabolic process ', ' metabolic process ', ' glutamine metabolic process ', ' glutamate biosynthetic process', 'ammonia assimilation cycle ']	-0.295506	-0.271602	-0.283554
PHE_30Min	gltB	[' metabolic process ', 'ammonia assimilation cycle ', ' cellular amino acid biosynthetic process ', ' oxidation-reduction process ', ' L-glutamate biosynthetic process ', ' glutamine metabolic process ', ' nitrogen compound metabolic process ', ' glutamate biosynthetic process']	0.405019	0.392302	0.39866
SOD_12H	gltB	[' nitrogen compound metabolic process ', ' glutamine metabolic process ', ' oxidation-reduction process ', ' glutamate biosynthetic process', 'ammonia assimilation cycle ', ' L-glutamate biosynthetic process ', ' metabolic process ', ' cellular amino acid biosynthetic process ']	-0.356904	-0.303546	-0.330225
XID_12H	gltB	[' L-glutamate biosynthetic process ', ' glutamate biosynthetic process', 'ammonia assimilation cycle ', ' glutamine metabolic process ', ' oxidation-reduction process ', ' cellular amino acid biosynthetic process ', ' metabolic process ', ' nitrogen compound metabolic process ']	-0.912002	-0.87413	-0.893066
ETOH_12H	gltD	[' glutamate biosynthetic process', ' oxidation-reduction process ', 'cellular amino acid biosynthetic process ', ' nitrogen compound metabolic process ', ' L-glutamate biosynthetic process ']	-1.0059	-0.988284	-0.997093
ISOP_12H	gltD	['cellular amino acid biosynthetic process ', ' L-glutamate biosynthetic process ', ' nitrogen compound metabolic process ', ' oxidation-reduction process ', ' glutamate biosynthetic process']	-0.357381	-0.331315	-0.344348
PHE_30Min	gltD	[' glutamate biosynthetic process', 'cellular amino acid biosynthetic process ', ' nitrogen compound metabolic process ', ' L-glutamate biosynthetic process ', ' oxidation-reduction process ']	0.593733	0.581831	0.587782
SOD_12H	gltD	[' nitrogen compound metabolic process ', ' glutamate biosynthetic process', ' oxidation-reduction process ', 'cellular amino acid biosynthetic process ', ' L-glutamate biosynthetic process ']	-0.462856	-0.399222	-0.431039
XID_12H	gltD	[' nitrogen compound metabolic process ', 'cellular amino acid biosynthetic process ', ' oxidation-reduction process ', ' L-glutamate biosynthetic process ', ' glutamate biosynthetic process']	-0.894749	-0.854537	-0.874643
ETOH_12H	gltI	['L-glutamate transport ', ' L-aspartate transport ', ' transport', ' amino acid transport ']	0.474797	0.513544	0.49417
ISOP_12H	gltI	['L-glutamate transport ', ' L-aspartate transport ', ' transport', ' amino acid transport ']	0.451046	0.498303	0.474674
PHE_30Min	gltI	[' L-aspartate transport ', ' transport', 'L-glutamate transport ', ' amino acid transport ']	-0.529591	-0.545102	-0.537347
SOD_12H	gltI	[' amino acid transport ', 'L-glutamate transport ', ' L-aspartate transport ', ' transport']	-0.34424	-0.263193	-0.303717
ETOH_12H	gltP	['L-glutamate transport ', ' aspartate transport ', ' dicarboxylic acid transport', ' transport ', ' amino acid transport ', ' transmembrane transport ']	0.853721	0.858169	0.855945
ISOP_12H	gltP	['L-glutamate transport ', ' transmembrane transport ', ' transport ', ' amino acid transport ', ' dicarboxylic acid transport', ' aspartate transport ']	0.798062	0.811656	0.804859
ETOH_12H	glyA	['cellular amino acid biosynthetic process ', ' glycine catabolic process ', ' L-serine metabolic process ', ' one-carbon metabolic process ', ' L-serine catabolic process ', ' glycine biosynthetic process from serine', ' glycine metabolic process ', ' tetrahydrofolate interconversion ', ' glycine biosynthetic process ']	0.567101	0.583977	0.575539
XID_12H	glyA	[' glycine metabolic process ', ' L-serine metabolic process ', ' tetrahydrofolate interconversion ', ' L-serine catabolic process ', ' glycine biosynthetic process from serine', 'cellular amino acid biosynthetic process ', ' one-carbon metabolic process ', ' glycine catabolic process ', ' glycine biosynthetic process ']	0.435924	0.477152	0.456538
SOD_12H	gmk	[' GMP metabolic process ', ' GDP metabolic process ', ' phosphorylation', 'purine nucleotide metabolic process ']	-0.473479	-0.412964	-0.443221
XID_12H	gmk	['purine nucleotide metabolic process ', ' GMP metabolic process ', ' phosphorylation', ' GDP metabolic process ']	-0.406529	-0.373494	-0.390011
CONTROL_control	gnd	[' oxidation-reduction process ', 'D-gluconate catabolic process ', ' D-gluconate metabolic process ', ' pentose-phosphate shunt']	0.390587	0.307341	0.348964
ETOH_12H	gnd	['D-gluconate catabolic process ', ' D-gluconate metabolic process ', ' pentose-phosphate shunt', ' oxidation-reduction process ']	0.445643	0.463246	0.454444
ETOH_12H	gpmA	[' gluconeogenesis ', ' glycolytic process', ' metabolic process ', 'regulation of pentose-phosphate shunt ']	0.584643	0.605266	0.594955
H2O2_12H	gpmA	[' metabolic process ', ' gluconeogenesis ', ' glycolytic process', 'regulation of pentose-phosphate shunt ']	0.604002	0.575092	0.589547
ISOP_12H	gpmA	[' glycolytic process', ' gluconeogenesis ', ' metabolic process ', 'regulation of pentose-phosphate shunt ']	-0.399991	-0.370806	-0.385398
PHE_30Min	gpmA	[' glycolytic process', 'regulation of pentose-phosphate shunt ', ' gluconeogenesis ', ' metabolic process ']	-1.0264	-1.042	-1.0342
SOD_12H	gpmA	[' metabolic process ', ' gluconeogenesis ', ' glycolytic process', 'regulation of pentose-phosphate shunt ']	0.606427	0.660683	0.633555
XID_12H	gpmA	[' gluconeogenesis ', ' glycolytic process', 'regulation of pentose-phosphate shunt ', ' metabolic process ']	1.21048	1.25317	1.23183
BENZ_30Min	gpmM	[' glucose catabolic process ', ' metabolic process ', 'response to oxidative stress ', ' glycolytic process']	-0.424853	-0.410662	-0.417757
CONTROL_control	gpmM	[' metabolic process ', 'response to oxidative stress ', ' glycolytic process', ' glucose catabolic process ']	0.360534	0.313419	0.336977
ETOH_12H	gpmM	[' metabolic process ', ' glucose catabolic process ', ' glycolytic process', 'response to oxidative stress ']	-0.819573	-0.792317	-0.805945
ISOP_12H	gpmM	[' glycolytic process', 'response to oxidative stress ', ' glucose catabolic process ', ' metabolic process ']	-0.863858	-0.829088	-0.846473
PERA_12H	gpmM	[' metabolic process ', 'response to oxidative stress ', ' glycolytic process', ' glucose catabolic process ']	1.49396	1.46121	1.47759
PHE_12H	gpmM	[' glucose catabolic process ', 'response to oxidative stress ', ' metabolic process ', ' glycolytic process']	0.739052	0.791796	0.765424
PHE_30Min	gpmM	[' glucose catabolic process ', 'response to oxidative stress ', ' glycolytic process', ' metabolic process ']	-0.580155	-0.596429	-0.588292
POV_12H	gpmM	['response to oxidative stress ', ' metabolic process ', ' glycolytic process', ' glucose catabolic process ']	1.09499	1.14943	1.12221
POV_30Min	gpmM	[' metabolic process ', ' glycolytic process', 'response to oxidative stress ', ' glucose catabolic process ']	-0.459425	-0.405797	-0.432611
SOD_12H	gpmM	[' glucose catabolic process ', 'response to oxidative stress ', ' glycolytic process', ' metabolic process ']	0.838012	0.906583	0.872298
XID_12H	gpmM	['response to oxidative stress ', ' glucose catabolic process ', ' metabolic process ', ' glycolytic process']	0.710459	0.758158	0.734308
SOD_12H	gpsA	[' glycerophospholipid metabolic process ', ' glycerol-3-phosphate catabolic process ', 'phospholipid biosynthetic process ', ' lipid metabolic process ', ' glycerol-3-phosphate biosynthetic process ', ' glycerophospholipid biosynthetic process ', ' glycerol-3-phosphate metabolic process ', ' carbohydrate metabolic process ', ' oxidation-reduction process']	-0.31231	-0.267622	-0.289966
BENZ_30Min	grcA	['threonine catabolic process ', ' metabolic process ', ' response to stress']	-2.09081	-2.08595	-2.08838
CONTROL_control	grcA	[' response to stress', 'threonine catabolic process ', ' metabolic process ']	1.78228	1.76771	1.77499
GLUTA_12H	grcA	['threonine catabolic process ', ' metabolic process ', ' response to stress']	1.75202	1.77311	1.76257
PERA_12H	grcA	[' response to stress', 'threonine catabolic process ', ' metabolic process ']	2.94439	2.92153	2.93296
PHE_12H	grcA	[' metabolic process ', 'threonine catabolic process ', ' response to stress']	2.9546	3.01296	2.98378
PHE_30Min	grcA	[' metabolic process ', 'threonine catabolic process ', ' response to stress']	-1.66438	-1.68988	-1.67713
POV_12H	grcA	[' metabolic process ', ' response to stress', 'threonine catabolic process ']	3.23019	3.29957	3.26488
POV_30Min	grcA	[' response to stress', 'threonine catabolic process ', ' metabolic process ']	-1.47171	-1.42381	-1.44776
SOD_12H	grcA	[' response to stress', 'threonine catabolic process ', ' metabolic process ']	3.6972	3.76277	3.72999
XID_12H	grcA	[' metabolic process ', ' response to stress', 'threonine catabolic process ']	2.57252	2.62151	2.59702
BENZ_30Min	groL	[' protein refolding ', ' response to heat ', ' protein folding', 'chaperone mediated protein folding requiring cofactor ', ' virion assembly ', ' cell cycle ', ' cell division ']	1.60344	1.61504	1.60924
CONTROL_control	groL	[' virion assembly ', ' cell division ', ' cell cycle ', ' protein refolding ', ' response to heat ', ' protein folding', 'chaperone mediated protein folding requiring cofactor ']	-0.844469	-0.904112	-0.87429
ETOH_12H	groL	[' cell division ', ' virion assembly ', ' cell cycle ', ' response to heat ', ' protein folding', ' protein refolding ', 'chaperone mediated protein folding requiring cofactor ']	0.579521	0.599968	0.589744
ISOP_12H	groL	[' protein folding', 'chaperone mediated protein folding requiring cofactor ', ' cell cycle ', ' response to heat ', ' virion assembly ', ' cell division ', ' protein refolding ']	0.959121	0.989565	0.974343
PHE_30Min	groL	[' protein folding', ' response to heat ', ' cell division ', ' virion assembly ', 'chaperone mediated protein folding requiring cofactor ', ' protein refolding ', ' cell cycle ']	1.08667	1.07229	1.07948
POV_30Min	groL	['chaperone mediated protein folding requiring cofactor ', ' protein folding', ' cell cycle ', ' protein refolding ', ' cell division ', ' virion assembly ', ' response to heat ']	1.19215	1.24383	1.21799
SOD_12H	groL	['chaperone mediated protein folding requiring cofactor ', ' cell division ', ' protein refolding ', ' protein folding', ' response to heat ', ' cell cycle ', ' virion assembly ']	0.412872	0.474113	0.443493
BENZ_30Min	groS	[' response to heat ', ' virion assembly', ' chaperone mediated protein folding requiring cofactor ', ' protein folding ', ' cell cycle ', 'response to unfolded protein ', ' cell division ']	1.37113	1.38434	1.37773
CONTROL_control	groS	[' chaperone mediated protein folding requiring cofactor ', ' cell cycle ', ' response to heat ', ' cell division ', 'response to unfolded protein ', ' protein folding ', ' virion assembly']	-0.867857	-0.90571	-0.886784
ETOH_12H	groS	[' protein folding ', ' virion assembly', ' response to heat ', ' cell cycle ', ' cell division ', ' chaperone mediated protein folding requiring cofactor ', 'response to unfolded protein ']	0.610257	0.618989	0.614623
ISOP_12H	groS	[' protein folding ', ' cell division ', ' chaperone mediated protein folding requiring cofactor ', ' cell cycle ', ' response to heat ', ' virion assembly', 'response to unfolded protein ']	1.12191	1.14193	1.13192
PHE_30Min	groS	[' cell division ', ' chaperone mediated protein folding requiring cofactor ', ' protein folding ', ' cell cycle ', ' response to heat ', ' virion assembly', 'response to unfolded protein ']	0.952374	0.933648	0.943011
POV_30Min	groS	[' cell cycle ', 'response to unfolded protein ', ' protein folding ', ' virion assembly', ' cell division ', ' response to heat ', ' chaperone mediated protein folding requiring cofactor ']	1.1217	1.17437	1.14803
SOD_12H	groS	[' protein folding ', ' cell division ', ' cell cycle ', ' virion assembly', ' chaperone mediated protein folding requiring cofactor ', ' response to heat ', 'response to unfolded protein ']	0.311766	0.365134	0.33845
BENZ_30Min	grpE	['chaperone cofactor-dependent protein refolding ', ' protein unfolding ', ' protein folding ', ' regulation of catalytic activity ', ' response to heat']	0.843408	0.858387	0.850898
ETOH_12H	grpE	[' response to heat', ' protein folding ', ' regulation of catalytic activity ', 'chaperone cofactor-dependent protein refolding ', ' protein unfolding ']	0.343829	0.373225	0.358527
ISOP_12H	grpE	[' response to heat', 'chaperone cofactor-dependent protein refolding ', ' regulation of catalytic activity ', ' protein unfolding ', ' protein folding ']	0.503743	0.543979	0.523861
PHE_30Min	grpE	[' regulation of catalytic activity ', ' protein folding ', 'chaperone cofactor-dependent protein refolding ', ' protein unfolding ', ' response to heat']	0.45926	0.44337	0.451315
POV_30Min	grpE	[' regulation of catalytic activity ', ' response to heat', ' protein unfolding ', 'chaperone cofactor-dependent protein refolding ', ' protein folding ']	0.612087	0.666255	0.639171
ETOH_12H	grxB	[' glutathione metabolic process ', ' cell redox homeostasis', ' oxidation-reduction process ']	0.813703	0.830348	0.822026
ISOP_12H	grxB	[' glutathione metabolic process ', ' cell redox homeostasis', ' oxidation-reduction process ']	0.774477	0.796379	0.785428
PHE_12H	grxC	[' deoxyribonucleotide biosynthetic process', ' oxidation-reduction process ', ' cell redox homeostasis ', 'glutaredoxin biosynthetic process ']	-0.425843	-0.379355	-0.402599
XID_12H	grxC	[' oxidation-reduction process ', ' cell redox homeostasis ', 'glutaredoxin biosynthetic process ', ' deoxyribonucleotide biosynthetic process']	-0.380337	-0.341901	-0.361119
ISOP_12H	grxD	['oxidation-reduction process ', ' cell redox homeostasis']	0.881546	0.899117	0.890332
PHE_30Min	grxD	['oxidation-reduction process ', ' cell redox homeostasis']	0.925329	0.906764	0.916047
XID_12H	grxD	[' cell redox homeostasis', 'oxidation-reduction process ']	-0.50793	-0.475052	-0.491491
ETOH_12H	gsiA	[' peptide transport ', 'metabolic process ', ' glutathione transmembrane transport', ' transport ']	0.74516	0.780177	0.762669
ISOP_12H	gsiA	[' transport ', 'metabolic process ', ' peptide transport ', ' glutathione transmembrane transport']	0.535565	0.578517	0.557041
PHE_12H	gsiA	[' peptide transport ', ' glutathione transmembrane transport', 'metabolic process ', ' transport ']	0.423192	0.487777	0.455485
CONTROL_control	gsiB	['glutathione transport ', ' transport ', ' cellular response to DNA damage stimulus', ' transmembrane transport ']	0.552552	0.501638	0.527095
ETOH_12H	gsiB	[' cellular response to DNA damage stimulus', 'glutathione transport ', ' transport ', ' transmembrane transport ']	0.789813	0.792738	0.791275
ISOP_12H	gsiB	[' transport ', 'glutathione transport ', ' transmembrane transport ', ' cellular response to DNA damage stimulus']	0.518465	0.529383	0.523924
PERA_12H	gsiB	[' cellular response to DNA damage stimulus', 'glutathione transport ', ' transmembrane transport ', ' transport ']	0.630624	0.575203	0.602914
PHE_12H	gsiB	[' transport ', 'glutathione transport ', ' cellular response to DNA damage stimulus', ' transmembrane transport ']	0.680589	0.712504	0.696547
SOD_12H	gsiB	[' transport ', ' cellular response to DNA damage stimulus', ' transmembrane transport ', 'glutathione transport ']	0.451554	0.511832	0.481693
XID_12H	gsiB	[' cellular response to DNA damage stimulus', ' transport ', 'glutathione transport ', ' transmembrane transport ']	0.71858	0.743394	0.730987
ETOH_12H	gsiC	[' glutathione transmembrane transport', 'transport ']	0.743323	0.76337	0.753347
ISOP_12H	gsiC	['transport ', ' glutathione transmembrane transport']	0.454645	0.484295	0.46947
PHE_12H	gsiC	[' glutathione transmembrane transport', 'transport ']	0.686794	0.733545	0.71017
POV_12H	gsiC	['transport ', ' glutathione transmembrane transport']	0.750922	0.807943	0.779432
XID_12H	gsiC	[' glutathione transmembrane transport', 'transport ']	0.683775	0.725642	0.704708
ETOH_12H	gsiD	[' glutathione transmembrane transport', 'transport ']	0.857217	0.875713	0.866465
PHE_12H	gss	[' metabolic process', 'spermidine metabolic process ', ' glutathione metabolic process ']	0.341124	0.379834	0.360479
XID_12H	gss	[' metabolic process', 'spermidine metabolic process ', ' glutathione metabolic process ']	0.340204	0.371535	0.355869
ETOH_12H	gstA	[' response to hydrogen peroxide', 'glutathione metabolic process ']	0.657556	0.662607	0.660081
GLUTA_12H	gstA	['glutathione metabolic process ', ' response to hydrogen peroxide']	0.429663	0.42892	0.429292
ISOP_12H	gstA	['glutathione metabolic process ', ' response to hydrogen peroxide']	0.658212	0.674386	0.666299
PHE_12H	gstA	[' response to hydrogen peroxide', 'glutathione metabolic process ']	0.493761	0.533393	0.513577
PHE_30Min	gstA	['glutathione metabolic process ', ' response to hydrogen peroxide']	-0.495043	-0.523554	-0.509298
XID_12H	gstA	['glutathione metabolic process ', ' response to hydrogen peroxide']	0.829741	0.860481	0.845111
PHE_30Min	gstB	[' glutathione metabolic process', 'oxidation-reduction process ']	-0.48793	-0.513925	-0.500928
XID_12H	gstB	[' glutathione metabolic process', 'oxidation-reduction process ']	0.4911	0.517314	0.504207
BENZ_30Min	guaA	['purine nucleotide biosynthetic process ', ' glutamine metabolic process ', ' GMP biosynthetic process']	-0.721302	-0.70091	-0.711106
CONTROL_control	guaA	[' GMP biosynthetic process', 'purine nucleotide biosynthetic process ', ' glutamine metabolic process ']	0.918084	0.830458	0.874271
ISOP_12H	guaA	['purine nucleotide biosynthetic process ', ' glutamine metabolic process ', ' GMP biosynthetic process']	-0.298857	-0.273169	-0.286013
POV_30Min	guaA	['purine nucleotide biosynthetic process ', ' glutamine metabolic process ', ' GMP biosynthetic process']	-0.928714	-0.870002	-0.899358
BENZ_30Min	guaB	[' GMP biosynthetic process ', 'GTP biosynthetic process ', ' purine nucleotide biosynthetic process', ' oxidation-reduction process ']	-0.788355	-0.76677	-0.777563
CONTROL_control	guaB	[' purine nucleotide biosynthetic process', 'GTP biosynthetic process ', ' oxidation-reduction process ', ' GMP biosynthetic process ']	0.817545	0.724656	0.7711
ISOP_12H	guaB	[' purine nucleotide biosynthetic process', ' GMP biosynthetic process ', 'GTP biosynthetic process ', ' oxidation-reduction process ']	-0.426091	-0.390807	-0.408449
PERA_12H	guaB	[' oxidation-reduction process ', 'GTP biosynthetic process ', ' purine nucleotide biosynthetic process', ' GMP biosynthetic process ']	0.727134	0.694243	0.710688
PHE_30Min	guaB	[' purine nucleotide biosynthetic process', ' oxidation-reduction process ', ' GMP biosynthetic process ', 'GTP biosynthetic process ']	-0.726917	-0.738395	-0.732656
POV_30Min	guaB	[' purine nucleotide biosynthetic process', ' GMP biosynthetic process ', ' oxidation-reduction process ', 'GTP biosynthetic process ']	-0.962952	-0.902803	-0.932877
SOD_12H	guaB	[' GMP biosynthetic process ', ' oxidation-reduction process ', 'GTP biosynthetic process ', ' purine nucleotide biosynthetic process']	0.456097	0.510702	0.4834
XID_12H	guaB	['GTP biosynthetic process ', ' oxidation-reduction process ', ' GMP biosynthetic process ', ' purine nucleotide biosynthetic process']	0.587084	0.636365	0.611724
ETOH_12H	guaC	[' nucleotide metabolic process ', ' purine ribonucleotide interconversion ', ' oxidation-reduction process', 'purine nucleotide metabolic process ']	-0.43248	-0.42069	-0.426585
PHE_30Min	guaC	[' oxidation-reduction process', 'purine nucleotide metabolic process ', ' purine ribonucleotide interconversion ', ' nucleotide metabolic process ']	-0.498944	-0.511825	-0.505385
CONTROL_control	hchA	[' methylglyoxal catabolic process to D-lactate via S-lactoyl-glutathione', ' response to methylglyoxal ', ' response to acidic pH ', ' protein refolding ', 'protein repair ', ' lactate biosynthetic process ', ' protein deglycosylation ']	-1.26125	-1.39477	-1.32801
ETOH_12H	hchA	[' response to acidic pH ', ' protein refolding ', ' lactate biosynthetic process ', 'protein repair ', ' methylglyoxal catabolic process to D-lactate via S-lactoyl-glutathione', ' response to methylglyoxal ', ' protein deglycosylation ']	-0.593964	-0.579084	-0.586524
GLUTA_12H	hchA	[' protein refolding ', ' response to acidic pH ', ' protein deglycosylation ', 'protein repair ', ' response to methylglyoxal ', ' methylglyoxal catabolic process to D-lactate via S-lactoyl-glutathione', ' lactate biosynthetic process ']	0.803808	0.799792	0.8018
POV_30Min	hchA	['protein repair ', ' response to acidic pH ', ' methylglyoxal catabolic process to D-lactate via S-lactoyl-glutathione', ' response to methylglyoxal ', ' protein refolding ', ' protein deglycosylation ', ' lactate biosynthetic process ']	0.887205	0.937126	0.912165
BENZ_30Min	hda	[' DNA replication ', 'negative regulation of DNA replication ', ' negative regulation of DNA-dependent DNA replication initiation']	-0.977798	-0.955557	-0.966678
CONTROL_control	hda	[' DNA replication ', 'negative regulation of DNA replication ', ' negative regulation of DNA-dependent DNA replication initiation']	0.914256	0.847562	0.880909
POV_30Min	hda	[' DNA replication ', ' negative regulation of DNA-dependent DNA replication initiation', 'negative regulation of DNA replication ']	-1.17446	-1.11597	-1.14521
ETOH_12H	hdeA	['cellular response to stress ', ' cellular response to acidic pH']	0.695534	0.734135	0.714835
GLUTA_12H	hdeA	[' cellular response to acidic pH', 'cellular response to stress ']	0.958399	1.00281	0.980607
PERA_12H	hdeA	['cellular response to stress ', ' cellular response to acidic pH']	2.65328	2.62844	2.64086
PHE_12H	hdeA	[' cellular response to acidic pH', 'cellular response to stress ']	2.72486	2.78338	2.75412
POV_12H	hdeA	['cellular response to stress ', ' cellular response to acidic pH']	3.93156	4.0547	3.99313
SOD_12H	hdeA	['cellular response to stress ', ' cellular response to acidic pH']	1.31323	1.3665	1.33986
XID_12H	hdeA	[' cellular response to acidic pH', 'cellular response to stress ']	3.18148	3.23927	3.21037
ETOH_12H	hdeB	[' cellular response to stress ', ' response to pH', 'response to acidic pH ']	0.769016	0.775291	0.772154
GLUTA_12H	hdeB	[' cellular response to stress ', 'response to acidic pH ', ' response to pH']	1.14078	1.136	1.13839
PERA_12H	hdeB	[' cellular response to stress ', 'response to acidic pH ', ' response to pH']	3.03726	2.98497	3.01111
PHE_12H	hdeB	[' response to pH', ' cellular response to stress ', 'response to acidic pH ']	2.62288	2.65834	2.64061
POV_12H	hdeB	['response to acidic pH ', ' response to pH', ' cellular response to stress ']	3.91123	4.01066	3.96094
SOD_12H	hdeB	['response to acidic pH ', ' cellular response to stress ', ' response to pH']	1.23444	1.26423	1.24934
XID_12H	hdeB	[' cellular response to stress ', ' response to pH', 'response to acidic pH ']	3.06629	3.09435	3.08032
XID_12H	hdeD	['response to pH']	3.1046	3.16854	3.13657
CONTROL_control	hdhA	[' lipid catabolic process ', ' oxidation-reduction process ', ' bile acid catabolic process ', 'protein homotetramerization ', ' metabolic process ', ' lipid metabolic process', ' steroid metabolic process ']	-0.812263	-0.813428	-0.812845
GLUTA_12H	hdhA	[' bile acid catabolic process ', ' oxidation-reduction process ', ' metabolic process ', 'protein homotetramerization ', ' steroid metabolic process ', ' lipid catabolic process ', ' lipid metabolic process']	0.657734	0.673867	0.6658
H2O2_12H	hdhA	[' lipid metabolic process', ' steroid metabolic process ', ' lipid catabolic process ', 'protein homotetramerization ', ' metabolic process ', ' oxidation-reduction process ', ' bile acid catabolic process ']	0.612896	0.577545	0.59522
PERA_12H	hdhA	[' metabolic process ', ' lipid metabolic process', ' steroid metabolic process ', ' bile acid catabolic process ', ' lipid catabolic process ', ' oxidation-reduction process ', 'protein homotetramerization ']	0.815809	0.777451	0.79663
PHE_12H	hdhA	[' steroid metabolic process ', ' bile acid catabolic process ', ' lipid metabolic process', ' lipid catabolic process ', ' oxidation-reduction process ', 'protein homotetramerization ', ' metabolic process ']	0.959513	1.00885	0.98418
SOD_12H	hdhA	[' bile acid catabolic process ', ' lipid catabolic process ', ' metabolic process ', ' lipid metabolic process', 'protein homotetramerization ', ' oxidation-reduction process ', ' steroid metabolic process ']	0.699247	0.766507	0.732877
XID_12H	hdhA	[' bile acid catabolic process ', ' steroid metabolic process ', ' lipid metabolic process', ' lipid catabolic process ', ' metabolic process ', 'protein homotetramerization ', ' oxidation-reduction process ']	1.28668	1.32857	1.30762
XID_12H	helD	['DNA duplex unwinding ', ' phosphorelay signal transduction system ', ' DNA recombination', ' signal transduction by protein phosphorylation ']	0.376297	0.413013	0.394655
PHE_12H	hemB	[' heme biosynthetic process', 'tetrapyrrole biosynthetic process ', ' metabolic process ', ' protoporphyrinogen IX biosynthetic process ', ' porphyrin-containing compound biosynthetic process ']	0.50075	0.564997	0.532873
BENZ_30Min	hemL	[' porphyrin-containing compound biosynthetic process', 'tetrapyrrole biosynthetic process ', ' protoporphyrinogen IX biosynthetic process ']	0.631815	0.647231	0.639523
ETOH_12H	hemL	[' porphyrin-containing compound biosynthetic process', ' protoporphyrinogen IX biosynthetic process ', 'tetrapyrrole biosynthetic process ']	0.425937	0.438006	0.431972
ISOP_12H	hemN	[' porphyrin-containing compound biosynthetic process ', ' oxidation-reduction process', ' protoporphyrinogen IX biosynthetic process from glutamate ', 'protoporphyrinogen IX biosynthetic process ']	0.407769	0.437286	0.422527
XID_12H	hemN	[' oxidation-reduction process', ' porphyrin-containing compound biosynthetic process ', ' protoporphyrinogen IX biosynthetic process from glutamate ', 'protoporphyrinogen IX biosynthetic process ']	-0.494335	-0.455093	-0.474714
BENZ_30Min	hflC	[' negative regulation of catalytic activity ', ' response to heat', 'regulation of peptidase activity ']	0.619985	0.637122	0.628554
ETOH_12H	hflC	[' negative regulation of catalytic activity ', 'regulation of peptidase activity ', ' response to heat']	-0.482408	-0.45585	-0.469129
ISOP_12H	hflC	[' negative regulation of catalytic activity ', ' response to heat', 'regulation of peptidase activity ']	-0.376923	-0.340063	-0.358493
BENZ_30Min	hflK	[' response to heat', 'negative regulation of catalytic activity ']	0.57723	0.592384	0.584807
ETOH_12H	hflK	[' response to heat', 'negative regulation of catalytic activity ']	-0.310008	-0.284555	-0.297282
ISOP_12H	hflK	['negative regulation of catalytic activity ', ' response to heat']	-0.307813	-0.272874	-0.290344
BENZ_30Min	hflX	[' response to heat', ' metabolic process ', 'ribosome disassembly ']	0.514386	0.528409	0.521397
BENZ_30Min	hfq	['regulation of transcription, DNA-templated ', ' negative regulation of translation, ncRNA-mediated', ' positive regulation of translation, ncRNA-mediated ']	0.34817	0.359728	0.353949
POV_30Min	hfq	['regulation of transcription, DNA-templated ', ' positive regulation of translation, ncRNA-mediated ', ' negative regulation of translation, ncRNA-mediated']	0.346136	0.39733	0.371733
BENZ_30Min	hha	[' transcription, DNA-templated ', 'regulation of transcription, DNA-templated ', ' regulation of gene expression']	1.27957	1.29407	1.28682
GLUTA_12H	hinT	['D-alanine catabolic process']	0.440612	0.45174	0.446176
BENZ_30Min	hisA	[' histidine biosynthetic process', ' cellular response to DNA damage stimulus ', 'cellular amino acid biosynthetic process ', ' metabolic process ']	0.433041	0.449615	0.441328
ETOH_12H	hisA	['cellular amino acid biosynthetic process ', ' cellular response to DNA damage stimulus ', ' histidine biosynthetic process', ' metabolic process ']	-0.931489	-0.909364	-0.920426
ISOP_12H	hisA	['cellular amino acid biosynthetic process ', ' cellular response to DNA damage stimulus ', ' metabolic process ', ' histidine biosynthetic process']	-0.753616	-0.723872	-0.738744
PERA_12H	hisA	[' metabolic process ', 'cellular amino acid biosynthetic process ', ' cellular response to DNA damage stimulus ', ' histidine biosynthetic process']	1.63969	1.59893	1.61931
PHE_12H	hisA	['cellular amino acid biosynthetic process ', ' histidine biosynthetic process', ' cellular response to DNA damage stimulus ', ' metabolic process ']	0.492909	0.539182	0.516045
POV_12H	hisA	['cellular amino acid biosynthetic process ', ' metabolic process ', ' cellular response to DNA damage stimulus ', ' histidine biosynthetic process']	1.64659	1.69213	1.66936
SOD_12H	hisA	['cellular amino acid biosynthetic process ', ' metabolic process ', ' histidine biosynthetic process', ' cellular response to DNA damage stimulus ']	0.993901	1.04433	1.01912
XID_12H	hisA	[' cellular response to DNA damage stimulus ', 'cellular amino acid biosynthetic process ', ' metabolic process ', ' histidine biosynthetic process']	1.2211	1.26126	1.24118
BENZ_30Min	hisB	[' metabolic process ', ' cellular amino acid biosynthetic process ', ' histidine biosynthetic process', 'dephosphorylation ']	0.385619	0.401764	0.393692
ETOH_12H	hisB	['dephosphorylation ', ' cellular amino acid biosynthetic process ', ' metabolic process ', ' histidine biosynthetic process']	-0.890909	-0.869453	-0.880181
ISOP_12H	hisB	['dephosphorylation ', ' metabolic process ', ' cellular amino acid biosynthetic process ', ' histidine biosynthetic process']	-0.729161	-0.697167	-0.713164
PERA_12H	hisB	[' cellular amino acid biosynthetic process ', 'dephosphorylation ', ' histidine biosynthetic process', ' metabolic process ']	1.69465	1.66043	1.67754
PHE_12H	hisB	[' metabolic process ', ' cellular amino acid biosynthetic process ', ' histidine biosynthetic process', 'dephosphorylation ']	0.434623	0.489448	0.462036
PHE_30Min	hisB	[' metabolic process ', ' cellular amino acid biosynthetic process ', ' histidine biosynthetic process', 'dephosphorylation ']	-0.457526	-0.474122	-0.465824
POV_12H	hisB	[' cellular amino acid biosynthetic process ', ' metabolic process ', 'dephosphorylation ', ' histidine biosynthetic process']	1.42949	1.48253	1.45601
SOD_12H	hisB	[' cellular amino acid biosynthetic process ', ' metabolic process ', 'dephosphorylation ', ' histidine biosynthetic process']	0.809526	0.878936	0.844231
XID_12H	hisB	['dephosphorylation ', ' cellular amino acid biosynthetic process ', ' histidine biosynthetic process', ' metabolic process ']	1.10245	1.14745	1.12495
BENZ_30Min	hisC	['biosynthetic process ', ' cellular amino acid biosynthetic process ', ' metabolic process ', ' histidine biosynthetic process']	0.329618	0.347992	0.338805
ETOH_12H	hisC	[' metabolic process ', ' cellular amino acid biosynthetic process ', ' histidine biosynthetic process', 'biosynthetic process ']	-1.17913	-1.14602	-1.16258
ISOP_12H	hisC	['biosynthetic process ', ' metabolic process ', ' histidine biosynthetic process', ' cellular amino acid biosynthetic process ']	-0.95166	-0.910365	-0.931012
PERA_12H	hisC	[' cellular amino acid biosynthetic process ', ' histidine biosynthetic process', 'biosynthetic process ', ' metabolic process ']	1.99721	1.97155	1.98438
PHE_12H	hisC	[' metabolic process ', ' cellular amino acid biosynthetic process ', ' histidine biosynthetic process', 'biosynthetic process ']	0.724182	0.787061	0.755621
PHE_30Min	hisC	[' metabolic process ', 'biosynthetic process ', ' cellular amino acid biosynthetic process ', ' histidine biosynthetic process']	-0.535279	-0.547308	-0.541293
POV_12H	hisC	[' cellular amino acid biosynthetic process ', ' metabolic process ', ' histidine biosynthetic process', 'biosynthetic process ']	1.67131	1.73119	1.70125
SOD_12H	hisC	['biosynthetic process ', ' metabolic process ', ' histidine biosynthetic process', ' cellular amino acid biosynthetic process ']	1.0059	1.08324	1.04457
XID_12H	hisC	[' metabolic process ', ' cellular amino acid biosynthetic process ', 'biosynthetic process ', ' histidine biosynthetic process']	1.42681	1.48078	1.45379
BENZ_30Min	hisD	[' oxidation-reduction process ', 'cellular amino acid biosynthetic process ', ' metabolic process ', ' histidine biosynthetic process']	0.351991	0.369154	0.360572
ETOH_12H	hisD	[' oxidation-reduction process ', ' histidine biosynthetic process', 'cellular amino acid biosynthetic process ', ' metabolic process ']	-1.08909	-1.06429	-1.07669
ISOP_12H	hisD	['cellular amino acid biosynthetic process ', ' oxidation-reduction process ', ' histidine biosynthetic process', ' metabolic process ']	-0.874919	-0.842975	-0.858947
PERA_12H	hisD	['cellular amino acid biosynthetic process ', ' histidine biosynthetic process', ' metabolic process ', ' oxidation-reduction process ']	1.94015	1.90492	1.92253
PHE_12H	hisD	[' oxidation-reduction process ', ' histidine biosynthetic process', 'cellular amino acid biosynthetic process ', ' metabolic process ']	0.814314	0.866521	0.840417
PHE_30Min	hisD	[' metabolic process ', ' oxidation-reduction process ', ' histidine biosynthetic process', 'cellular amino acid biosynthetic process ']	-0.407441	-0.420205	-0.413823
POV_12H	hisD	[' metabolic process ', ' histidine biosynthetic process', 'cellular amino acid biosynthetic process ', ' oxidation-reduction process ']	1.58761	1.63641	1.61201
SOD_12H	hisD	[' histidine biosynthetic process', ' metabolic process ', ' oxidation-reduction process ', 'cellular amino acid biosynthetic process ']	1.00648	1.07159	1.03904
XID_12H	hisD	[' metabolic process ', ' oxidation-reduction process ', ' histidine biosynthetic process', 'cellular amino acid biosynthetic process ']	1.54814	1.5925	1.57032
BENZ_30Min	hisF	['cellular amino acid biosynthetic process ', ' metabolic process ', ' histidine biosynthetic process']	0.460956	0.477814	0.469385
ETOH_12H	hisF	[' metabolic process ', 'cellular amino acid biosynthetic process ', ' histidine biosynthetic process']	-0.93536	-0.939142	-0.937251
ISOP_12H	hisF	[' histidine biosynthetic process', 'cellular amino acid biosynthetic process ', ' metabolic process ']	-0.860712	-0.850273	-0.855492
PERA_12H	hisF	[' histidine biosynthetic process', ' metabolic process ', 'cellular amino acid biosynthetic process ']	1.38785	1.32904	1.35845
POV_12H	hisF	[' histidine biosynthetic process', 'cellular amino acid biosynthetic process ', ' metabolic process ']	1.49133	1.5225	1.50692
SOD_12H	hisF	[' metabolic process ', 'cellular amino acid biosynthetic process ', ' histidine biosynthetic process']	0.792559	0.844475	0.818517
XID_12H	hisF	[' histidine biosynthetic process', ' metabolic process ', 'cellular amino acid biosynthetic process ']	1.01713	1.0387	1.02792
ETOH_12H	hisG	[' histidine biosynthetic process', 'cellular amino acid biosynthetic process ']	-1.14345	-1.13145	-1.13745
ISOP_12H	hisG	['cellular amino acid biosynthetic process ', ' histidine biosynthetic process']	-0.938575	-0.914428	-0.926501
PERA_12H	hisG	['cellular amino acid biosynthetic process ', ' histidine biosynthetic process']	1.82425	1.78144	1.80285
PHE_12H	hisG	['cellular amino acid biosynthetic process ', ' histidine biosynthetic process']	0.473293	0.520319	0.496806
PHE_30Min	hisG	[' histidine biosynthetic process', 'cellular amino acid biosynthetic process ']	-0.457114	-0.46956	-0.463337
POV_12H	hisG	[' histidine biosynthetic process', 'cellular amino acid biosynthetic process ']	1.09854	1.13804	1.11829
SOD_12H	hisG	[' histidine biosynthetic process', 'cellular amino acid biosynthetic process ']	0.576073	0.642101	0.609087
XID_12H	hisG	[' histidine biosynthetic process', 'cellular amino acid biosynthetic process ']	1.30446	1.34191	1.32318
BENZ_30Min	hisH	['cellular amino acid biosynthetic process ', ' glutamine metabolic process ', ' histidine biosynthetic process']	0.448698	0.46513	0.456914
ETOH_12H	hisH	['cellular amino acid biosynthetic process ', ' glutamine metabolic process ', ' histidine biosynthetic process']	-0.772562	-0.757019	-0.76479
ISOP_12H	hisH	[' histidine biosynthetic process', 'cellular amino acid biosynthetic process ', ' glutamine metabolic process ']	-0.722775	-0.701006	-0.711891
PERA_12H	hisH	[' histidine biosynthetic process', ' glutamine metabolic process ', 'cellular amino acid biosynthetic process ']	1.64823	1.6017	1.62497
PHE_12H	hisH	[' glutamine metabolic process ', 'cellular amino acid biosynthetic process ', ' histidine biosynthetic process']	0.486356	0.529037	0.507696
POV_12H	hisH	['cellular amino acid biosynthetic process ', ' histidine biosynthetic process', ' glutamine metabolic process ']	1.61114	1.65228	1.63171
SOD_12H	hisH	[' histidine biosynthetic process', ' glutamine metabolic process ', 'cellular amino acid biosynthetic process ']	0.919447	0.943042	0.931245
XID_12H	hisH	['cellular amino acid biosynthetic process ', ' histidine biosynthetic process', ' glutamine metabolic process ']	1.21249	1.24573	1.22911
BENZ_30Min	hisI	['metabolic process ', ' cellular amino acid biosynthetic process ', ' histidine biosynthetic process']	0.595383	0.612459	0.603921
CONTROL_control	hisI	[' cellular amino acid biosynthetic process ', ' histidine biosynthetic process', 'metabolic process ']	-0.421253	-0.45833	-0.439792
ETOH_12H	hisI	[' histidine biosynthetic process', 'metabolic process ', ' cellular amino acid biosynthetic process ']	-0.950667	-0.931337	-0.941002
ISOP_12H	hisI	[' cellular amino acid biosynthetic process ', ' histidine biosynthetic process', 'metabolic process ']	-0.770629	-0.746104	-0.758367
PERA_12H	hisI	['metabolic process ', ' histidine biosynthetic process', ' cellular amino acid biosynthetic process ']	1.20288	1.16078	1.18183
POV_12H	hisI	['metabolic process ', ' histidine biosynthetic process', ' cellular amino acid biosynthetic process ']	1.00135	1.04755	1.02445
XID_12H	hisI	[' cellular amino acid biosynthetic process ', ' histidine biosynthetic process', 'metabolic process ']	0.421355	0.461214	0.441284
ETOH_12H	hisJ	['L-histidine transport ', ' transport', ' amino acid transport ']	0.326013	0.348053	0.337033
GLUTA_12H	hisJ	[' amino acid transport ', ' transport', 'L-histidine transport ']	-0.486236	-0.474713	-0.480474
PHE_12H	hisJ	[' amino acid transport ', ' transport', 'L-histidine transport ']	-0.64976	-0.59579	-0.622775
PHE_30Min	hisJ	['L-histidine transport ', ' transport', ' amino acid transport ']	-0.665912	-0.67568	-0.670796
POV_30Min	hisJ	['L-histidine transport ', ' transport', ' amino acid transport ']	-0.484852	-0.427304	-0.456078
SOD_12H	hisJ	['L-histidine transport ', ' transport', ' amino acid transport ']	-0.490018	-0.419238	-0.454628
XID_12H	hisJ	['L-histidine transport ', ' amino acid transport ', ' transport']	-0.914912	-0.872392	-0.893652
PHE_30Min	hisR	['No']	1.3089	1.29625	1.30257
PHE_12H	hns	[' regulation of transcription, DNA-templated ', ' transcription, DNA-templated', 'regulation of translation ']	-0.676742	-0.631215	-0.653979
POV_12H	hns	['regulation of translation ', ' regulation of transcription, DNA-templated ', ' transcription, DNA-templated']	-0.765492	-0.702117	-0.733804
SOD_12H	hns	[' regulation of transcription, DNA-templated ', 'regulation of translation ', ' transcription, DNA-templated']	-0.459019	-0.411886	-0.435452
XID_12H	hns	[' transcription, DNA-templated', 'regulation of translation ', ' regulation of transcription, DNA-templated ']	-0.517584	-0.478312	-0.497948
SOD_12H	holA	[' DNA-dependent DNA replication', ' DNA replication ', 'DNA biosynthetic process ']	-0.478625	-0.411262	-0.444944
GLUTA_12H	hpf	[' negative regulation of translation', ' primary metabolic process ', 'negative regulation of translational elongation ', ' regulation of translation ']	0.435362	0.426658	0.43101
PHE_30Min	hpf	[' negative regulation of translation', ' primary metabolic process ', ' regulation of translation ', 'negative regulation of translational elongation ']	-0.423245	-0.445154	-0.4342
XID_12H	hpf	[' primary metabolic process ', ' negative regulation of translation', ' regulation of translation ', 'negative regulation of translational elongation ']	0.477885	0.513684	0.495785
BENZ_30Min	hscA	[' iron-sulfur cluster assembly', 'protein maturation by iron-sulfur cluster transfer ', ' cellular response to cold ', ' protein folding ']	1.1292	1.14728	1.13824
PERA_12H	hscA	['protein maturation by iron-sulfur cluster transfer ', ' cellular response to cold ', ' iron-sulfur cluster assembly', ' protein folding ']	-1.00505	-1.05631	-1.03068
PHE_30Min	hscA	['protein maturation by iron-sulfur cluster transfer ', ' cellular response to cold ', ' iron-sulfur cluster assembly', ' protein folding ']	0.735761	0.723757	0.729759
POV_12H	hscA	[' cellular response to cold ', ' protein folding ', ' iron-sulfur cluster assembly', 'protein maturation by iron-sulfur cluster transfer ']	-0.803497	-0.762616	-0.783056
XID_12H	hscA	[' cellular response to cold ', ' iron-sulfur cluster assembly', ' protein folding ', 'protein maturation by iron-sulfur cluster transfer ']	-0.692857	-0.661285	-0.677071
BENZ_30Min	hscB	[' protein maturation by iron-sulfur cluster transfer ', ' protein folding', 'iron-sulfur cluster assembly ', ' protein oligomerization ']	1.30096	1.31736	1.30916
XID_12H	hsdM	[' DNA methylation ', ' DNA restriction-modification system', ' methylation ', 'DNA methylation on adenine ']	-0.625062	-0.575727	-0.600394
ETOH_12H	hsdR	[' DNA restriction-modification system', 'nucleic acid phosphodiester bond hydrolysis ', ' DNA modification ']	0.294533	0.307448	0.300991
ISOP_12H	hsdR	[' DNA restriction-modification system', ' DNA modification ', 'nucleic acid phosphodiester bond hydrolysis ']	0.3586	0.379127	0.368863
XID_12H	hsdR	[' DNA restriction-modification system', ' DNA modification ', 'nucleic acid phosphodiester bond hydrolysis ']	-0.576084	-0.543203	-0.559643
CONTROL_control	hsdS	[' DNA restriction-modification system', 'DNA modification ']	-0.643764	-0.724615	-0.684189
GLUTA_12H	hsdS	[' DNA restriction-modification system', 'DNA modification ']	-0.505225	-0.476846	-0.491036
PHE_12H	hsdS	['DNA modification ', ' DNA restriction-modification system']	-0.732141	-0.664457	-0.698299
XID_12H	hsdS	[' DNA restriction-modification system', 'DNA modification ']	-1.18425	-1.13215	-1.1582
BENZ_30Min	hslO	[' response to heat', 'protein refolding ', ' maintenance of unfolded protein ', ' response to oxidative stress ', ' protein folding ']	0.800047	0.815646	0.807847
ISOP_12H	hslO	[' protein folding ', ' response to heat', ' maintenance of unfolded protein ', 'protein refolding ', ' response to oxidative stress ']	0.495672	0.522322	0.508997
PHE_30Min	hslO	[' response to heat', ' response to oxidative stress ', 'protein refolding ', ' protein folding ', ' maintenance of unfolded protein ']	0.79512	0.781923	0.788522
POV_30Min	hslO	[' response to heat', ' maintenance of unfolded protein ', ' response to oxidative stress ', 'protein refolding ', ' protein folding ']	0.975945	1.03066	1.0033
BENZ_30Min	hslU	[' protein unfolding ', 'proteolysis ', ' response to heat']	1.36378	1.37673	1.37025
CONTROL_control	hslU	['proteolysis ', ' response to heat', ' protein unfolding ']	-0.682901	-0.749899	-0.7164
ISOP_12H	hslU	[' response to heat', 'proteolysis ', ' protein unfolding ']	0.501264	0.531309	0.516286
PHE_30Min	hslU	[' protein unfolding ', ' response to heat', 'proteolysis ']	0.945288	0.927644	0.936466
POV_30Min	hslU	[' response to heat', ' protein unfolding ', 'proteolysis ']	0.881517	0.934583	0.90805
XID_12H	hslU	['proteolysis ', ' response to heat', ' protein unfolding ']	-0.468414	-0.425875	-0.447145
BENZ_30Min	hslV	[' proteolysis involved in cellular protein catabolic process ', 'protein catabolic process ', ' response to heat ', ' proteolysis', ' metabolic process ']	1.45838	1.4735	1.46594
PHE_30Min	hslV	[' proteolysis', 'protein catabolic process ', ' metabolic process ', ' proteolysis involved in cellular protein catabolic process ', ' response to heat ']	1.03175	1.0117	1.02173
POV_30Min	hslV	['protein catabolic process ', ' proteolysis', ' response to heat ', ' proteolysis involved in cellular protein catabolic process ', ' metabolic process ']	1.00663	1.06272	1.03468
CONTROL_control	hspQ	['response to heat']	-0.693732	-0.811563	-0.752647
ETOH_12H	hspQ	['response to heat']	0.347822	0.357904	0.352863
BENZ_30Min	htpG	[' protein folding', ' cellular response to DNA damage stimulus ', ' response to heat ', 'response to stress ']	1.61774	1.63043	1.62408
CONTROL_control	htpG	[' response to heat ', ' protein folding', 'response to stress ', ' cellular response to DNA damage stimulus ']	-0.832296	-0.903931	-0.868114
ISOP_12H	htpG	[' response to heat ', ' cellular response to DNA damage stimulus ', ' protein folding', 'response to stress ']	0.775167	0.802922	0.789044
PHE_30Min	htpG	['response to stress ', ' protein folding', ' response to heat ', ' cellular response to DNA damage stimulus ']	1.11416	1.09691	1.10554
POV_30Min	htpG	['response to stress ', ' protein folding', ' response to heat ', ' cellular response to DNA damage stimulus ']	1.09146	1.14399	1.11773
BENZ_30Min	htpX	[' response to temperature stimulus', 'proteolysis ']	1.36543	1.38098	1.3732
ETOH_12H	htpX	['proteolysis ', ' response to temperature stimulus']	0.339261	0.364345	0.351803
ISOP_12H	htpX	[' response to temperature stimulus', 'proteolysis ']	0.537281	0.571518	0.554399
POV_30Min	htpX	['proteolysis ', ' response to temperature stimulus']	0.473094	0.528076	0.500585
BENZ_30Min	hupA	[' transcription, DNA-templated', ' cellular response to DNA damage stimulus ', 'chromosome condensation ']	0.363058	0.377904	0.370481
ETOH_12H	hupA	[' transcription, DNA-templated', 'chromosome condensation ', ' cellular response to DNA damage stimulus ']	-0.337919	-0.323261	-0.33059
ISOP_12H	hupA	['chromosome condensation ', ' transcription, DNA-templated', ' cellular response to DNA damage stimulus ']	-0.533943	-0.510719	-0.522331
PERA_12H	hupA	[' transcription, DNA-templated', ' cellular response to DNA damage stimulus ', 'chromosome condensation ']	-0.668552	-0.712692	-0.690622
PHE_12H	hupA	[' transcription, DNA-templated', 'chromosome condensation ', ' cellular response to DNA damage stimulus ']	-0.493634	-0.453258	-0.473446
POV_12H	hupA	['chromosome condensation ', ' transcription, DNA-templated', ' cellular response to DNA damage stimulus ']	-0.771778	-0.732084	-0.751931
SOD_12H	hupA	['chromosome condensation ', ' cellular response to DNA damage stimulus ', ' transcription, DNA-templated']	-0.517654	-0.450706	-0.48418
XID_12H	hupA	[' cellular response to DNA damage stimulus ', ' transcription, DNA-templated', 'chromosome condensation ']	-0.687235	-0.651302	-0.669268
BENZ_30Min	hupB	[' transcription, DNA-templated', 'chromosome condensation ']	-0.44265	-0.42863	-0.43564
CONTROL_control	hupB	['chromosome condensation ', ' transcription, DNA-templated']	0.49002	0.413101	0.451561
ISOP_12H	hupB	['chromosome condensation ', ' transcription, DNA-templated']	-0.325607	-0.311975	-0.318791
SOD_12H	hupB	['chromosome condensation ', ' transcription, DNA-templated']	0.287945	0.332637	0.310291
XID_12H	hupB	['chromosome condensation ', ' transcription, DNA-templated']	0.370041	0.397772	0.383907
BENZ_30Min	iaaA	[' protein autoprocessing', ' proteolysis ']	-0.402506	-0.384575	-0.393541
ETOH_12H	iaaA	[' proteolysis ', ' protein autoprocessing']	0.847697	0.879145	0.863421
ISOP_12H	iaaA	[' protein autoprocessing', ' proteolysis ']	0.841708	0.881945	0.861826
PERA_12H	iaaA	[' proteolysis ', ' protein autoprocessing']	0.705907	0.679477	0.692692
PHE_12H	iaaA	[' proteolysis ', ' protein autoprocessing']	0.838263	0.898261	0.868262
POV_12H	iaaA	[' protein autoprocessing', ' proteolysis ']	0.689823	0.761048	0.725436
SOD_12H	iaaA	[' proteolysis ', ' protein autoprocessing']	0.849929	0.941989	0.895959
XID_12H	iaaA	[' protein autoprocessing', ' proteolysis ']	0.886433	0.939856	0.913145
POV_30Min	ibpA	[' response to heat', 'protein stabilization ']	3.28849	3.34563	3.31706
POV_30Min	ibpB	[' response to heat', 'protein stabilization ', ' stress response to copper ion ']	6.09433	6.12511	6.10972
PERA_12H	icd	[' electron transport chain ', ' tricarboxylic acid cycle', 'response to oxidative stress ', ' glyoxylate cycle ', ' oxidation-reduction process ']	-0.621393	-0.663265	-0.642329
PHE_30Min	icd	[' tricarboxylic acid cycle', 'response to oxidative stress ', ' glyoxylate cycle ', ' oxidation-reduction process ', ' electron transport chain ']	-0.365138	-0.376764	-0.370951
POV_12H	icd	[' tricarboxylic acid cycle', ' electron transport chain ', ' oxidation-reduction process ', ' glyoxylate cycle ', 'response to oxidative stress ']	-0.731556	-0.691058	-0.711307
SOD_12H	icd	[' electron transport chain ', ' oxidation-reduction process ', ' glyoxylate cycle ', 'response to oxidative stress ', ' tricarboxylic acid cycle']	-0.659912	-0.603464	-0.631688
XID_12H	icd	[' glyoxylate cycle ', 'response to oxidative stress ', ' electron transport chain ', ' tricarboxylic acid cycle', ' oxidation-reduction process ']	-0.438707	-0.398436	-0.418571
ISOP_12H	iclR	[' regulation of transcription, DNA-templated ', ' glyoxylate cycle', 'negative regulation of transcription, DNA-templated ', ' transcription, DNA-templated ']	-0.483149	-0.467813	-0.475481
PERA_12H	iclR	[' transcription, DNA-templated ', 'negative regulation of transcription, DNA-templated ', ' glyoxylate cycle', ' regulation of transcription, DNA-templated ']	-0.479772	-0.529231	-0.504501
PHE_12H	iclR	['negative regulation of transcription, DNA-templated ', ' regulation of transcription, DNA-templated ', ' transcription, DNA-templated ', ' glyoxylate cycle']	-0.725711	-0.69157	-0.70864
POV_12H	iclR	[' regulation of transcription, DNA-templated ', ' glyoxylate cycle', ' transcription, DNA-templated ', 'negative regulation of transcription, DNA-templated ']	-0.764644	-0.730869	-0.747757
SOD_12H	iclR	[' glyoxylate cycle', ' regulation of transcription, DNA-templated ', 'negative regulation of transcription, DNA-templated ', ' transcription, DNA-templated ']	-0.816621	-0.710678	-0.76365
XID_12H	iclR	[' regulation of transcription, DNA-templated ', 'negative regulation of transcription, DNA-templated ', ' glyoxylate cycle', ' transcription, DNA-templated ']	-0.976306	-0.947188	-0.961747
ETOH_12H	ihfA	[' regulation of translation ', ' DNA recombination', ' transcription, DNA-templated ', ' conjugation ', 'regulation of transcription, DNA-templated ']	-0.285589	-0.280437	-0.283013
ISOP_12H	ihfA	['regulation of transcription, DNA-templated ', ' conjugation ', ' regulation of translation ', ' DNA recombination', ' transcription, DNA-templated ']	-0.548378	-0.532994	-0.540686
PHE_12H	ihfA	[' conjugation ', ' regulation of translation ', ' transcription, DNA-templated ', 'regulation of transcription, DNA-templated ', ' DNA recombination']	0.407319	0.442895	0.425107
POV_12H	ihfA	[' DNA recombination', ' conjugation ', ' transcription, DNA-templated ', 'regulation of transcription, DNA-templated ', ' regulation of translation ']	0.719806	0.766168	0.742987
SOD_12H	ihfA	[' DNA recombination', ' conjugation ', ' regulation of translation ', 'regulation of transcription, DNA-templated ', ' transcription, DNA-templated ']	0.379117	0.419588	0.399353
XID_12H	ihfA	[' DNA recombination', 'regulation of transcription, DNA-templated ', ' transcription, DNA-templated ', ' conjugation ', ' regulation of translation ']	0.929882	0.959286	0.944584
GLUTA_12H	ihfB	[' conjugation ', ' transcription, DNA-templated ', ' DNA recombination', ' regulation of translation ', 'regulation of transcription, DNA-templated ']	0.480318	0.479651	0.479985
POV_30Min	ihfB	['regulation of transcription, DNA-templated ', ' regulation of translation ', ' conjugation ', ' transcription, DNA-templated ', ' DNA recombination']	0.371936	0.424418	0.398177
XID_12H	ihfB	[' regulation of translation ', ' DNA recombination', ' transcription, DNA-templated ', 'regulation of transcription, DNA-templated ', ' conjugation ']	0.567959	0.602806	0.585382
SOD_12H	ileS	['regulation of translational fidelity ', ' response to antibiotic ', ' isoleucyl-tRNA aminoacylation ', ' translation', ' tRNA aminoacylation for protein translation ']	0.262865	0.339574	0.301219
ISOP_12H	ilvA	[' metabolic process ', ' isoleucine biosynthetic process', ' branched-chain amino acid biosynthetic process ', ' threonine metabolic process ', ' cellular amino acid metabolic process ', 'cellular amino acid biosynthetic process ']	0.344413	0.376981	0.360697
PERA_12H	ilvA	[' threonine metabolic process ', ' isoleucine biosynthetic process', ' metabolic process ', 'cellular amino acid biosynthetic process ', ' branched-chain amino acid biosynthetic process ', ' cellular amino acid metabolic process ']	0.543436	0.507768	0.525602
PHE_30Min	ilvA	[' cellular amino acid metabolic process ', ' threonine metabolic process ', ' branched-chain amino acid biosynthetic process ', 'cellular amino acid biosynthetic process ', ' isoleucine biosynthetic process', ' metabolic process ']	0.528516	0.512195	0.520355
POV_12H	ilvA	[' metabolic process ', ' threonine metabolic process ', ' cellular amino acid metabolic process ', 'cellular amino acid biosynthetic process ', ' isoleucine biosynthetic process', ' branched-chain amino acid biosynthetic process ']	0.727621	0.777934	0.752778
SOD_12H	ilvA	[' cellular amino acid metabolic process ', 'cellular amino acid biosynthetic process ', ' metabolic process ', ' isoleucine biosynthetic process', ' branched-chain amino acid biosynthetic process ', ' threonine metabolic process ']	0.609035	0.667525	0.63828
CONTROL_control	ilvB	[' cellular amino acid biosynthetic process ', ' valine biosynthetic process', ' isoleucine biosynthetic process ', 'branched-chain amino acid biosynthetic process ']	-0.522688	-0.576037	-0.549363
ETOH_12H	ilvB	[' valine biosynthetic process', ' isoleucine biosynthetic process ', 'branched-chain amino acid biosynthetic process ', ' cellular amino acid biosynthetic process ']	0.878022	0.900658	0.88934
ISOP_12H	ilvB	[' valine biosynthetic process', 'branched-chain amino acid biosynthetic process ', ' cellular amino acid biosynthetic process ', ' isoleucine biosynthetic process ']	1.23252	1.26302	1.24777
PHE_30Min	ilvB	['branched-chain amino acid biosynthetic process ', ' isoleucine biosynthetic process ', ' cellular amino acid biosynthetic process ', ' valine biosynthetic process']	0.454424	0.440877	0.44765
POV_30Min	ilvB	[' cellular amino acid biosynthetic process ', ' isoleucine biosynthetic process ', ' valine biosynthetic process', 'branched-chain amino acid biosynthetic process ']	0.486946	0.542171	0.514559
XID_12H	ilvB	['branched-chain amino acid biosynthetic process ', ' valine biosynthetic process', ' isoleucine biosynthetic process ', ' cellular amino acid biosynthetic process ']	0.497293	0.539731	0.518512
ISOP_12H	ilvC	[' oxidation-reduction process ', ' valine biosynthetic process', 'branched-chain amino acid biosynthetic process ', ' cellular amino acid biosynthetic process ', ' isoleucine biosynthetic process ']	-0.355278	-0.331163	-0.343221
ISOP_12H	ilvD	['branched-chain amino acid biosynthetic process ', ' isoleucine biosynthetic process ', ' cellular amino acid biosynthetic process ', ' valine biosynthetic process', ' metabolic process ']	0.322784	0.351547	0.337166
PERA_12H	ilvD	[' cellular amino acid biosynthetic process ', ' isoleucine biosynthetic process ', 'branched-chain amino acid biosynthetic process ', ' valine biosynthetic process', ' metabolic process ']	0.733399	0.69502	0.714209
PHE_30Min	ilvD	[' cellular amino acid biosynthetic process ', ' isoleucine biosynthetic process ', ' metabolic process ', 'branched-chain amino acid biosynthetic process ', ' valine biosynthetic process']	0.450367	0.43444	0.442403
POV_12H	ilvD	['branched-chain amino acid biosynthetic process ', ' valine biosynthetic process', ' metabolic process ', ' cellular amino acid biosynthetic process ', ' isoleucine biosynthetic process ']	0.612922	0.666117	0.63952
SOD_12H	ilvD	['branched-chain amino acid biosynthetic process ', ' metabolic process ', ' isoleucine biosynthetic process ', ' cellular amino acid biosynthetic process ', ' valine biosynthetic process']	0.550813	0.598711	0.574762
PERA_12H	ilvE	['branched-chain amino acid biosynthetic process ', ' branched-chain amino acid metabolic process ', ' cellular amino acid biosynthetic process ', ' isoleucine biosynthetic process ', ' aspartate biosynthetic process ', ' metabolic process ', ' valine biosynthetic process', ' leucine biosynthetic process ']	0.510503	0.481423	0.495963
SOD_12H	ilvE	[' valine biosynthetic process', ' branched-chain amino acid metabolic process ', ' leucine biosynthetic process ', ' cellular amino acid biosynthetic process ', ' isoleucine biosynthetic process ', ' aspartate biosynthetic process ', 'branched-chain amino acid biosynthetic process ', ' metabolic process ']	0.443953	0.51681	0.480382
ETOH_12H	ilvN	[' cellular amino acid biosynthetic process ', ' isoleucine biosynthetic process ', 'branched-chain amino acid biosynthetic process ', ' valine biosynthetic process', ' metabolic process ']	1.04835	1.04368	1.04601
ISOP_12H	ilvN	[' cellular amino acid biosynthetic process ', ' valine biosynthetic process', 'branched-chain amino acid biosynthetic process ', ' isoleucine biosynthetic process ', ' metabolic process ']	1.21345	1.21927	1.21636
ETOH_12H	infA	['translation ', ' translational initiation']	-0.499013	-0.477487	-0.48825
GLUTA_12H	infA	[' translational initiation', 'translation ']	-0.43158	-0.427426	-0.429503
ISOP_12H	infA	[' translational initiation', 'translation ']	-0.707913	-0.678343	-0.693128
PERA_12H	infA	[' translational initiation', 'translation ']	-0.420419	-0.457649	-0.439034
SOD_12H	infA	[' translational initiation', 'translation ']	-0.69764	-0.668507	-0.683074
XID_12H	infA	['translation ', ' translational initiation']	-0.572089	-0.524905	-0.548497
ETOH_12H	infB	[' translational initiation', 'translation ']	-0.465368	-0.444033	-0.4547
ISOP_12H	infB	['translation ', ' translational initiation']	-0.348492	-0.317259	-0.332875
XID_12H	infB	['translation ', ' translational initiation']	-0.378523	-0.333596	-0.35606
ISOP_12H	infC	[' response to cold ', ' translation', 'ribosome disassembly ', ' translational initiation ']	-0.273736	-0.251469	-0.262602
ISOP_12H	intF	[' viral entry into host cell ', ' DNA integration ', 'provirus excision ', ' establishment of integrated proviral latency ', ' DNA recombination']	0.374539	0.407045	0.390792
ISOP_12H	iraP	['cellular response to starvation ', ' cellular response to phosphate starvation', ' positive regulation of transcription, DNA-templated ', ' negative regulation of protein catabolic process ']	0.96856	1.00975	0.989154
BENZ_30Min	iscA	[' sulfur compound metabolic process ', ' iron-sulfur cluster assembly', 'protein maturation by iron-sulfur cluster transfer ']	0.911991	0.928628	0.92031
CONTROL_control	iscA	['protein maturation by iron-sulfur cluster transfer ', ' iron-sulfur cluster assembly', ' sulfur compound metabolic process ']	-0.708383	-0.759833	-0.734108
ISOP_12H	iscA	[' iron-sulfur cluster assembly', 'protein maturation by iron-sulfur cluster transfer ', ' sulfur compound metabolic process ']	0.607258	0.655261	0.631259
PHE_30Min	iscA	[' sulfur compound metabolic process ', 'protein maturation by iron-sulfur cluster transfer ', ' iron-sulfur cluster assembly']	0.770525	0.758486	0.764505
BENZ_30Min	iscR	[' transcription, DNA-templated', 'regulation of transcription, DNA-templated ']	1.26372	1.27985	1.27179
PHE_12H	iscR	[' transcription, DNA-templated', 'regulation of transcription, DNA-templated ']	-0.869221	-0.812082	-0.840652
POV_30Min	iscR	['regulation of transcription, DNA-templated ', ' transcription, DNA-templated']	0.747962	0.803309	0.775635
BENZ_30Min	iscS	[' iron-sulfur cluster assembly ', ' transport ', ' tRNA processing ', ' tRNA pseudouridine synthesis ', ' oxazole or thiazole biosynthetic process', '[2Fe-2S] cluster assembly ']	1.06913	1.08535	1.07724
ISOP_12H	iscS	[' tRNA processing ', ' iron-sulfur cluster assembly ', '[2Fe-2S] cluster assembly ', ' tRNA pseudouridine synthesis ', ' transport ', ' oxazole or thiazole biosynthetic process']	0.520818	0.534584	0.527701
PHE_12H	iscS	['[2Fe-2S] cluster assembly ', ' tRNA pseudouridine synthesis ', ' oxazole or thiazole biosynthetic process', ' tRNA processing ', ' iron-sulfur cluster assembly ', ' transport ']	-0.783813	-0.743885	-0.763849
PHE_30Min	iscS	[' transport ', '[2Fe-2S] cluster assembly ', ' tRNA processing ', ' tRNA pseudouridine synthesis ', ' oxazole or thiazole biosynthetic process', ' iron-sulfur cluster assembly ']	0.679713	0.665205	0.672459
BENZ_30Min	iscU	[' iron-sulfur cluster assembly', ' [2Fe-2S] cluster assembly ', 'protein maturation by iron-sulfur cluster transfer ', ' cellular iron ion homeostasis ']	1.00665	1.02402	1.01533
CONTROL_control	iscU	[' [2Fe-2S] cluster assembly ', ' cellular iron ion homeostasis ', 'protein maturation by iron-sulfur cluster transfer ', ' iron-sulfur cluster assembly']	-1.11318	-1.22116	-1.16717
ISOP_12H	iscU	[' cellular iron ion homeostasis ', ' iron-sulfur cluster assembly', ' [2Fe-2S] cluster assembly ', 'protein maturation by iron-sulfur cluster transfer ']	0.647165	0.676105	0.661635
PHE_12H	iscU	[' iron-sulfur cluster assembly', 'protein maturation by iron-sulfur cluster transfer ', ' [2Fe-2S] cluster assembly ', ' cellular iron ion homeostasis ']	-0.863975	-0.809095	-0.836535
PHE_30Min	iscU	[' iron-sulfur cluster assembly', ' [2Fe-2S] cluster assembly ', ' cellular iron ion homeostasis ', 'protein maturation by iron-sulfur cluster transfer ']	0.82816	0.814573	0.821367
POV_30Min	iscU	[' [2Fe-2S] cluster assembly ', ' cellular iron ion homeostasis ', ' iron-sulfur cluster assembly', 'protein maturation by iron-sulfur cluster transfer ']	0.626949	0.684058	0.655503
SOD_12H	ispA	['isoprenoid biosynthetic process ', ' farnesyl diphosphate biosynthetic process', ' geranyl diphosphate biosynthetic process ']	-0.376788	-0.309985	-0.343386
XID_12H	ispA	[' geranyl diphosphate biosynthetic process ', 'isoprenoid biosynthetic process ', ' farnesyl diphosphate biosynthetic process']	-0.446677	-0.38236	-0.414519
SOD_12H	ispB	[' isoprenoid biosynthetic process ', ' polyprenol biosynthetic process', 'ubiquinone biosynthetic process ']	-0.392431	-0.329919	-0.361175
XID_12H	ispB	['ubiquinone biosynthetic process ', ' isoprenoid biosynthetic process ', ' polyprenol biosynthetic process']	-0.424423	-0.376521	-0.400472
ETOH_12H	ispE	['terpenoid biosynthetic process ', ' isoprenoid biosynthetic process', ' isopentenyl diphosphate biosynthetic process, methylerythritol 4-phosphate pathway ', ' phosphorylation ']	0.389802	0.399786	0.394794
PHE_30Min	ispH	['terpenoid biosynthetic process ', ' isopentenyl diphosphate biosynthetic process, methylerythritol 4-phosphate pathway ', ' oxidation-reduction process ', ' dimethylallyl diphosphate biosynthetic process ', ' isoprenoid biosynthetic process']	0.575365	0.559194	0.567279
ETOH_12H	ispU	[' Gram-negative-bacterium-type cell wall biogenesis', ' cell cycle ', ' cell division ', ' polyprenol biosynthetic process ', ' regulation of cell shape ', ' peptidoglycan biosynthetic process ', 'cell wall organization ']	-0.618372	-0.60837	-0.613371
ISOP_12H	ispU	[' cell division ', ' Gram-negative-bacterium-type cell wall biogenesis', 'cell wall organization ', ' peptidoglycan biosynthetic process ', ' cell cycle ', ' polyprenol biosynthetic process ', ' regulation of cell shape ']	-0.374882	-0.354301	-0.364592
SOD_12H	ispU	[' cell division ', ' regulation of cell shape ', ' cell cycle ', ' polyprenol biosynthetic process ', ' peptidoglycan biosynthetic process ', 'cell wall organization ', ' Gram-negative-bacterium-type cell wall biogenesis']	-0.337828	-0.33931	-0.338569
ISOP_12H	ivbL	['branched-chain amino acid biosynthetic process ', ' cellular amino acid biosynthetic process ', ' valine biosynthetic process']	0.442937	0.465335	0.454136
BENZ_30Min	ivy	[' regulation of catalytic activity', ' negative regulation of catalytic activity ', 'chaperone-mediated protein folding ']	0.686802	0.702424	0.694613
ETOH_12H	ivy	['chaperone-mediated protein folding ', ' regulation of catalytic activity', ' negative regulation of catalytic activity ']	0.632252	0.613215	0.622733
XID_12H	ivy	['chaperone-mediated protein folding ', ' regulation of catalytic activity', ' negative regulation of catalytic activity ']	0.37121	0.377276	0.374243
CONTROL_control	katE	[' oxidation-reduction process ', ' response to oxidative stress ', ' cellular response to DNA damage stimulus ', ' hyperosmotic response ', ' hydrogen peroxide catabolic process', 'cellular oxidant detoxification ', ' response to hydrogen peroxide ']	-0.796154	-0.858182	-0.827168
ETOH_12H	katE	[' hydrogen peroxide catabolic process', 'cellular oxidant detoxification ', ' oxidation-reduction process ', ' response to hydrogen peroxide ', ' cellular response to DNA damage stimulus ', ' response to oxidative stress ', ' hyperosmotic response ']	-1.35149	-1.32747	-1.33948
GLUTA_12H	katE	[' response to hydrogen peroxide ', ' cellular response to DNA damage stimulus ', ' hydrogen peroxide catabolic process', ' oxidation-reduction process ', 'cellular oxidant detoxification ', ' response to oxidative stress ', ' hyperosmotic response ']	0.617915	0.630859	0.624387
ISOP_12H	katE	[' response to oxidative stress ', ' cellular response to DNA damage stimulus ', ' hydrogen peroxide catabolic process', ' response to hydrogen peroxide ', ' oxidation-reduction process ', ' hyperosmotic response ', 'cellular oxidant detoxification ']	-0.591838	-0.562397	-0.577117
PHE_30Min	katE	[' response to hydrogen peroxide ', ' hydrogen peroxide catabolic process', ' oxidation-reduction process ', ' hyperosmotic response ', 'cellular oxidant detoxification ', ' cellular response to DNA damage stimulus ', ' response to oxidative stress ']	-0.583202	-0.612382	-0.597792
POV_30Min	katE	[' oxidation-reduction process ', ' hyperosmotic response ', ' response to oxidative stress ', ' hydrogen peroxide catabolic process', ' cellular response to DNA damage stimulus ', ' response to hydrogen peroxide ', 'cellular oxidant detoxification ']	0.764766	0.818761	0.791763
SOD_12H	katE	[' hydrogen peroxide catabolic process', ' oxidation-reduction process ', ' hyperosmotic response ', 'cellular oxidant detoxification ', ' response to hydrogen peroxide ', ' cellular response to DNA damage stimulus ', ' response to oxidative stress ']	-0.64672	-0.585957	-0.616339
ETOH_12H	katG	[' cellular response to hydrogen peroxide ', ' hydrogen peroxide catabolic process', ' response to oxidative stress ', ' oxidation-reduction process ', 'cellular oxidant detoxification ']	-0.784994	-0.767172	-0.776083
XID_12H	katG	[' hydrogen peroxide catabolic process', ' cellular response to hydrogen peroxide ', ' response to oxidative stress ', ' oxidation-reduction process ', 'cellular oxidant detoxification ']	-0.756358	-0.715234	-0.735796
SOD_12H	kdgK	[' D-glucuronate catabolic process', ' phosphorylation ', 'carbohydrate phosphorylation ', ' carbohydrate metabolic process ', ' D-galacturonate catabolic process ', ' cellular response to DNA damage stimulus ']	0.545249	0.536234	0.540742
ETOH_12H	kdsA	[' metabolic process ', ' lipopolysaccharide biosynthetic process ', ' keto-3-deoxy-D-manno-octulosonic acid biosynthetic process', ' biosynthetic process ', 'protein homotetramerization ']	0.302704	0.319447	0.311075
XID_12H	kdsA	[' keto-3-deoxy-D-manno-octulosonic acid biosynthetic process', ' biosynthetic process ', ' metabolic process ', 'protein homotetramerization ', ' lipopolysaccharide biosynthetic process ']	0.389651	0.428452	0.409052
CONTROL_control	kdsB	['lipopolysaccharide biosynthetic process ', ' CMP-keto-3-deoxy-D-manno-octulosonic acid biosynthetic process ', ' keto-3-deoxy-D-manno-octulosonic acid biosynthetic process']	0.420063	0.343679	0.381871
ETOH_12H	kdsB	['lipopolysaccharide biosynthetic process ', ' keto-3-deoxy-D-manno-octulosonic acid biosynthetic process', ' CMP-keto-3-deoxy-D-manno-octulosonic acid biosynthetic process ']	0.399665	0.396318	0.397992
ISOP_12H	kdsB	['lipopolysaccharide biosynthetic process ', ' CMP-keto-3-deoxy-D-manno-octulosonic acid biosynthetic process ', ' keto-3-deoxy-D-manno-octulosonic acid biosynthetic process']	0.309875	0.314455	0.312165
PHE_12H	kdsB	['lipopolysaccharide biosynthetic process ', ' CMP-keto-3-deoxy-D-manno-octulosonic acid biosynthetic process ', ' keto-3-deoxy-D-manno-octulosonic acid biosynthetic process']	0.355359	0.382216	0.368788
ETOH_12H	kgtP	[' transmembrane transport ', 'cation transmembrane transport ', ' transport']	-0.445141	-0.438625	-0.441883
ISOP_12H	kgtP	[' transmembrane transport ', 'cation transmembrane transport ', ' transport']	-0.845002	-0.830808	-0.837905
PERA_12H	kgtP	[' transport', ' transmembrane transport ', 'cation transmembrane transport ']	-0.914174	-0.96643	-0.940302
PHE_12H	kgtP	['cation transmembrane transport ', ' transmembrane transport ', ' transport']	-0.518836	-0.4835	-0.501168
[truncated: 2,558 more rows]

## Sheet: benzalkonium12h
gene	Counts_control_Deseq	Counts_BENZ_12H_Deseq	Log2FC_Deseq	FDR_Deseq	Counts_control_EdgeR	Counts_BENZ_12H_EdgeR	Log2FC_EdgeR	FDR_EdgeR	Function
crfC	1268.32	338.777	-1.90451	1.15696e-06	887.775	239.419	-1.88847	3.24288e-06	clamp-binding sister replication fork colocalization protein
fliC	129212	38966.4	-1.72944	5.10928e-06	89269.8	26357.2	-1.75995	7.10997e-06	flagellar biosynthesis; flagellin, filament structural protein
fliD	7041.71	2041.97	-1.78596	5.10928e-06	4884.96	1388.61	-1.81439	0.000555683	flagellar cap protein FliD; filament capping protein; enables filament assembly
yqfA	799.782	235.659	-1.76291	5.10928e-06	555.292	170.043	-1.70753	1.68479e-07	predicted oxidoreductase, inner membrane subunit
cheR	2047.36	605.773	-1.75692	5.68956e-06	1418.04	413.211	-1.77797	6.10705e-05	CHER-MONOMER
cheB	1825.57	562.809	-1.69763	8.77474e-06	1264.95	414.928	-1.60728	0.000231693	CheB-P<SUP>asp</SUP> // CheB
fliS	1301.36	390.098	-1.7381	8.77474e-06	911.868	262.87	-1.7929	0.000980072	flagellar biosynthesis protein FliS
rrsG	13830.1	4418.5	-1.64618	1.32366e-05	9552.82	3025.97	-1.65853	9.71111e-06	rrsG 16S ribosomal RNA
motB	2319.53	739.45	-1.64931	1.68291e-05	1607.57	494.314	-1.70049	0.000231693	MotB protein, enables flagellar motor rotation, linking torque machinery to cell wall
ycgR	2953.39	966.556	-1.61145	1.94948e-05	2049.34	643.45	-1.67072	0.000231693	molecular brake that regulates flagellar motility in response to c-di-GMP
fliZ	2612.85	759.418	-1.78266	1.94948e-05	1810.35	498.967	-1.85876	0.00507682	FliZ DNA-binding transcriptional regulator
yjcZ	1602.13	532.821	-1.58827	3.90831e-05	1098.66	368.868	-1.57354	0.000549506	conserved protein
flgN	1823.77	599.63	-1.60478	0.000173812	1257.4	404.429	-1.63564	0.00483861	flagellar biosynthesis protein FlgN
tar	8899.81	3191.93	-1.47934	0.000204957	6160.36	2174.13	-1.50234	0.000980072	TAR-MONOMER
cheY	2157.76	791.569	-1.44674	0.000271062	1501.13	541.373	-1.47082	0.000555683	CheY-acetylated // CheY-P<SUP>asp</SUP> // chemotaxis regulator transmitting signal to flagellar motor component
cheW	4299.54	1619.14	-1.40896	0.000403656	2971.62	1104.27	-1.42786	0.00056964	CheW [component of chemotaxis signaling complex - ribose/galactose/glucose sensing]
ycfQ	533.179	194.436	-1.45532	0.000455208	368.582	130.03	-1.50125	1.32188e-05	ComR DNA-binding transcriptional repressor
cheZ	2983.5	1141.98	-1.38547	0.000553256	2066.42	787.585	-1.39134	0.000980072	CheZ [component of CheZ]
fliT	906.941	328.164	-1.46659	0.00056905	627.176	218.843	-1.51677	0.00465855	flagellar biosynthesis protein FliT
flgK	5523.92	2027.55	-1.44595	0.000589834	3817.96	1363.99	-1.48468	0.00775078	flagellar biosynthesis, hook-filament junction protein 1
cheA	9007.74	3505.43	-1.36157	0.00070295	6233.43	2359.67	-1.40124	0.000792199	CheA(L) sensory histidine kinase - phosphorylated // CheA(S) // CheA
flgL	5106.73	1901.9	-1.42496	0.000877165	3523.9	1294.57	-1.44435	0.00366251	flagellar biosynthesis; hook-filament junction protein
tap	5488.27	2208.51	-1.31328	0.00150447	3817.78	1495.98	-1.35131	0.00201815	TAP-MONOMER
lgoT	792.562	307.863	-1.36423	0.00188586	553.625	208.721	-1.40472	0.00388162	YJIZ-MONOMER
tsr	5906.64	2471.28	-1.25708	0.00401551	4090.28	1654.96	-1.30515	0.0277306	TSR-MONOMER
fliK	1033.93	305.464	-1.75907	0.00407572	717.49	203.87	-1.81448	0.0456778	flagellar hook-length control protein FliK
motA	1877.23	800.338	-1.22993	0.00565451	1302.88	555.739	-1.22851	0.0334422	MotA protein, proton conductor component of motor; no effect on switching
tff	1174.51	511.089	-1.20041	0.00690768	807.531	335.918	-1.26465	0.000739994	T44 predicted small RNA or attenuator
flgM	879.071	341.221	-1.36527	0.00907258	606.427	228.161	-1.40791	0.00661496	anti-sigma factor for FliA (&sigma;<sup>28</sup>)
uhpT	528.497	230.55	-1.19682	0.00963906	361.354	155.633	-1.2115	0.0026273	hexose-6-phosphate:phosphate antiporter
rrsC	5922.63	1887.8	-1.64953	0.0168879	4081.36	1278.05	-1.67509	4.56695e-05	rrsC 16S ribosomal RNA
yhjG	1175.78	563.097	-1.06217	0.0262784	819.062	379.049	-1.11179	0.00483861	predicted outer membrane biogenesis protein
modA	637.791	293.037	-1.122	0.0313031	442.646	197.102	-1.1641	0.00557731	molybdate ABC transporter - periplasmic binding protein
rrfA	2055.61	6371.8	1.63214	0.0343851	1429.13	4460.81	1.64203	0.000980072	5S ribosomal RNA (rrfA)
rrlE	917.944	441.414	-1.05627	0.0343851	639.231	295.079	-1.11321	0.021092	rrlE 23S ribosomal RNA

## Sheet: benzalkonium30min
gene	Counts_control_Deseq	Counts_BENZ_30Min_Deseq	Log2FC_Deseq	FDR_Deseq	Counts_control_EdgeR	Counts_BENZ_30Min_EdgeR	Log2FC_EdgeR	FDR_EdgeR	Function
raiA	766.059	3951.32	2.36681	1.31801e-56	769.14	3990.69	2.37549	1.24922e-41	stationary phase translation inhibitor and ribosome stability factor
cpxP	81.0898	492.58	2.60276	1.55644e-53	81.118	497.74	2.6197	2.15998e-66	CpxP [component of periplasmic adaptor protein for DegP mediated proteolysis / negative regulator of the Cpx stress reponse]
chaA	215.003	954.161	2.14988	6.60184e-51	215.073	964.451	2.16693	6.18387e-72	CHAA-MONOMER
ompF	40286.8	12272.4	-1.71489	1.20111e-46	40226.8	12392.8	-1.69864	1.16953e-20	outer membrane porin F
yagU	877.083	220.332	-1.99303	6.37806e-44	877.028	222.697	-1.97616	1.7342e-65	inner membrane protein that contributes to acid resistance
mgtA	472.524	1686.55	1.83561	7.69505e-44	471.246	1704.88	1.85357	3.47419e-66	MGTA-MONOMER
groL	3586.51	10898.2	1.60344	7.64671e-41	3594.75	11011.3	1.61504	2.43777e-21	GroEL chaperonin
acrB	2293.95	6718.02	1.5502	3.3266e-37	2294.77	6789.43	1.56494	9.87209e-26	AcrAB-TolC multidrug efflux pump - permease subunit
htpG	736.722	2260.95	1.61774	4.68213e-37	738.218	2284.16	1.63043	7.17506e-43	molecular chaperone, HSP90 family
rstB	187.639	696.267	1.89168	9.36667e-37	187.502	704.19	1.90837	2.28915e-46	RstB sensory histidine kinase - phosphorylated // RstB sensory histidine kinase
acrR	92.6572	402.716	2.11979	1.12381e-35	92.8984	407.158	2.1347	4.22147e-34	AcrR DNA-binding transcriptional repressor
rstA	182.472	647.64	1.82752	2.33349e-34	182.853	654.463	1.84292	2.65509e-43	RstA-Phosphorylated DNA-binding transcriptional regulator // RstA transcriptional regulator
yebE	51.8473	268.422	2.37216	1.18386e-33	51.9105	271.288	2.38379	2.1627e-44	conserved inner membrane protein
degP	782.112	2236.91	1.51606	6.7121e-33	782.887	2259.84	1.53014	2.28251e-41	serine protease Do
dnaK	3234.19	8571.65	1.40617	1.00087e-31	3242.19	8659.18	1.4173	2.02933e-17	chaperone protein DnaK
acrA	1123.5	3065.01	1.44789	4.84727e-31	1123.95	3097.53	1.46257	2.00917e-29	AcrAB-TolC multidrug efflux pump - membrane fusion protein
yebO	223.996	721.697	1.68792	3.6801e-30	223.581	729.856	1.70372	3.26556e-40	putative protein
dnaJ	563.701	1510.19	1.42173	3.32631e-27	564.233	1526.46	1.4363	5.67473e-39	chaperone protein DnaJ
glpA	1043.78	212.312	-2.29756	3.66123e-27	1047.59	214.459	-2.28623	9.30027e-44	anaerobic glycerol-3-phosphate dehydrogenase subunit A
hslU	599.203	1542.1	1.36378	1.53044e-25	600.513	1558.08	1.37673	2.46995e-32	ATPase component of the HslVU protease
glpB	653.683	179.49	-1.86468	2.51645e-25	655.674	181.366	-1.85139	1.54833e-33	anaerobic glycerol-3-phosphate dehydrogenase subunit B
htpX	597.118	1538.49	1.36543	2.90324e-25	597.056	1555.1	1.38098	2.00516e-40	heat shock protein, integral membrane protein
groS	427.605	1106.1	1.37113	2.35016e-24	428.653	1117.38	1.38434	2.61667e-29	GroES cochaperonin
secA	1879.5	4467.4	1.24909	4.64637e-24	1875.75	4515.91	1.26745	8.4214e-18	protein translocation ATPase
malE	438.895	141.239	-1.63574	1.10002e-23	437.885	142.779	-1.61688	7.89603e-29	maltose ABC transporter - periplasmic binding protein
iscR	609.129	1462.61	1.26372	7.88222e-22	609.301	1478.84	1.27985	4.14529e-28	IscR DNA-binding transcriptional dual regulator
flgC	1298.05	522.54	-1.31273	1.46378e-21	1296.03	527.836	-1.2948	9.6686e-30	flagellar basal-body rod protein FlgC
manX	2636.69	1029.63	-1.35661	1.73656e-21	2630.84	1039.8	-1.33873	2.61667e-29	mannose PTS permease - ManX subunit
gatC	2743.96	643.442	-2.09238	3.5863e-21	2734.54	649.862	-2.07258	4.37533e-56	galactitol PTS permease - GatC subunit
hslV	162.277	445.937	1.45838	4.26828e-20	162.523	450.602	1.4735	5.02285e-27	peptidase component of the HslVU protease
yrbL	662.805	1499.58	1.1779	1.62888e-19	664.889	1515.61	1.18994	8.47561e-20	putative protein
ridA	3899.56	1199.45	-1.70093	1.00657e-18	3890.53	1210.27	-1.68449	1.58885e-19	enamine/imine deaminase, redox regulated chaperone
flgA	669.11	274.049	-1.28781	1.34407e-18	668.625	276.956	-1.26959	1.94943e-20	flagellar biosynthesis; assembly of basal-body periplasmic P ring
manY	2374.54	954.84	-1.31432	4.69744e-18	2368.81	964.327	-1.29606	1.19346e-26	mannose PTS permease - ManY subunit
manZ	2453.02	1143.35	-1.10129	4.80651e-18	2451.11	1155.19	-1.08495	2.76827e-23	mannose PTS permease - ManZ subunit
pyrB	11838.5	3313.21	-1.83718	5.06837e-18	11803.7	3342.44	-1.82025	3.646e-18	aspartate carbamoyltransferase, PyrB subunit
gatZ	7828.29	2548.11	-1.61927	2.2189e-17	7802.79	2574.22	-1.59981	3.65893e-23	tagatose-1,6-bisphosphate aldolase 2 subunit GatZ
iscS	1302.32	2732.49	1.06913	2.78486e-17	1302.08	2762.59	1.08535	1.1117e-21	cysteine desulfurase
hscA	552.413	1208.33	1.1292	6.47256e-17	551.326	1221.57	1.14728	2.15055e-22	chaperone for [Fe-S] cluster biosynthesis
clpB	1185.98	2948.47	1.31389	7.11469e-17	1190.41	2977.91	1.32309	8.33415e-17	ClpB chaperone
ybjG	116.723	321.577	1.46208	8.80035e-17	116.257	325.05	1.47797	1.32882e-17	undecaprenyl pyrophosphate phosphatase
pstB	150.05	411.403	1.45511	1.40132e-16	150.406	415.985	1.46932	2.20634e-18	phosphate ABC transporter - ATP binding subunit
hha	188.299	457.126	1.27957	6.31635e-16	188.504	462.241	1.29407	1.27853e-20	haemolysin expression modulating protein
fliZ	1422.07	681.206	-1.06183	8.27477e-16	1420.66	688.579	-1.04507	3.07716e-25	FliZ DNA-binding transcriptional regulator
ompX	4171.75	8195.18	0.974124	2.03511e-15	4168.54	8284.92	0.990926	7.81574e-10	outer membrane protein X
flgG	2255.56	1071.22	-1.07423	2.42228e-15	2251.02	1082.57	-1.05629	8.20062e-20	flagellar basal-body rod protein FlgG
ybjX	747.871	1532.6	1.03512	3.83867e-15	746.704	1548.49	1.05219	1.07291e-24	conserved protein
adhE	7964.92	4067.5	-0.969517	4.17811e-15	7981.32	4109.49	-0.95761	6.15206e-09	aldehyde-alcohol dehydrogenase
flgB	1128.24	420.706	-1.4232	4.26866e-15	1125.44	425.126	-1.40422	2.98005e-35	flagellar basal-body rod protein FlgB
yccA	1133.93	2234.72	0.978755	1.44846e-14	1134.75	2256.85	0.992447	1.21762e-16	putative carrier/transport protein; substrate or modulator of FtsH-mediated proteolysis
fliA	2225.66	1120.15	-0.990545	1.45357e-14	2227.26	1131.82	-0.976154	7.70967e-18	RNA polymerase, sigma 28 (sigma F) factor
opgB	246.69	551.71	1.16121	3.33605e-14	245.852	557.713	1.17849	5.82919e-18	phosphoglycerol transferase II // phosphoglycerol transferase I
mlaF	357.861	756.121	1.07922	5.22952e-14	358.191	764.511	1.09459	7.72416e-21	phospholipid ABC transporter - ATP binding subunit
glpQ	614.819	209.162	-1.55554	6.29227e-14	612.867	211.359	-1.53541	7.67826e-30	glycerophosphoryl diester phosphodiesterase, periplasmic
pyrI	6883.44	2321.1	-1.56832	2.58962e-13	6863.99	2341.54	-1.55156	3.07394e-14	aspartate carbamoyltransferase, PyrI subunit
nmpC	1446.08	425.573	-1.76467	3.0704e-13	1440.4	429.965	-1.74376	9.62501e-48	outer membrane porin protein; locus of qsr prophage
hscB	193.499	476.767	1.30096	5.24547e-13	193.202	482.164	1.31736	9.68895e-20	co-chaperone for [Fe-S] cluster biosynthesis
iscU	473.052	950.474	1.00665	5.63662e-13	472.503	961.113	1.02402	7.5994e-20	scaffold protein for iron-sulfur cluster assembly
proP	1799.31	3340.21	0.892496	1.82167e-12	1804.85	3377.9	0.904309	2.59739e-08	osmolyte:H<sup>+</sup> symporter ProP
gatY	5396.62	1863.39	-1.53413	4.53698e-12	5375.99	1882.01	-1.51417	1.84299e-21	tagatose-1,6-bisphosphate aldolase 2 subunit GatY
gatD	481.924	99.7629	-2.27223	8.47898e-12	480.16	100.777	-2.25171	4.04566e-35	L-galactitol-1-phosphate 5-dehydrogenase
ompC	10442	18583.5	0.831622	1.40251e-11	10448.1	18788.6	0.846614	2.0403e-06	outer membrane protein C
dacC	359.423	708.382	0.978844	1.76103e-11	360.01	715.98	0.992681	4.70724e-16	penicillin-binding protein 6
glpF	877.225	373.552	-1.23164	1.92378e-11	874.435	377.572	-1.2129	2.61667e-29	glycerol channel GlpF
ptsG	6699.39	3062.75	-1.1292	3.46948e-11	6679.04	3093.84	-1.1102	3.47575e-12	glucose PTS permease - PtsG subunit
nrdE	1434.1	2585.61	0.850354	3.80444e-11	1437.73	2614.94	0.863307	1.33297e-11	ribonucleoside-diphosphate reductase 2, &alpha; subunit
mlaE	262.185	528.408	1.01106	4.06053e-11	262.376	534.082	1.02652	7.90508e-16	phospholipid ABC transporter - integral membrane subunit
slyB	1517.45	2696.81	0.829607	6.99437e-11	1520.14	2724.54	0.842108	4.33598e-09	outer membrane lipoprotein
rlmE	599.876	1111.37	0.889602	1.05305e-10	600.497	1123.8	0.904761	7.17698e-16	23S rRNA 2'-<i>O</i>-ribose U2552 methyltransferase
pstC	114.78	343.47	1.58131	1.37777e-10	114.906	347.342	1.59645	8.64768e-20	phosphate ABC transporter - membrane subunit
lon	1914.03	3346.12	0.805874	2.18502e-10	1917.61	3381.1	0.818317	5.18379e-08	DNA-binding, ATP-dependent protease La
iscA	417.715	785.99	0.911991	2.18502e-10	417.509	794.382	0.928628	5.16858e-20	iron-sulfur cluster assembly protein
flgD	3008.86	1320.05	-1.18863	2.43018e-10	3001.44	1333.46	-1.17037	2.02801e-16	flagellar biosynthesis, initiation of hook assembly
srkA	319.224	616.158	0.948733	2.54931e-10	319.872	622.949	0.961902	1.45473e-13	#N/A
flhC	364.743	153.6	-1.2477	4.37604e-10	363.772	155.224	-1.22779	3.06847e-16	FlhC transcriptional dual regulator
pflB	10390.4	6028.73	-0.78533	4.83236e-10	10423.5	6090.99	-0.775057	2.29994e-05	pyruvate formate-lyase (inactive)
glpK	4060.13	1944.53	-1.0621	6.77402e-10	4047.42	1964.52	-1.0428	6.08987e-12	glycerol kinase
grpE	629.086	1128.76	0.843408	6.80362e-10	629.606	1140.49	0.858387	6.42905e-15	nucleotide exchange factor
miaA	1273.53	2213.36	0.797411	7.01637e-10	1275.56	2236.61	0.810762	2.94769e-11	tRNA(i<sup>6</sup>A37) synthase
fliI	742.501	395.466	-0.908839	9.87788e-10	741.413	399.586	-0.892231	4.28115e-12	flagellum-specific ATP synthase FliI
flgF	2357.16	1063.15	-1.14871	1.41361e-09	2350.05	1073.87	-1.12968	8.47561e-20	flagellar basal-body rod protein FlgF
gatA	1862.42	576.504	-1.69177	2.88186e-09	1853.81	582.352	-1.6705	8.39956e-35	galactitol PTS permease - GatA subunit
phoQ	482.618	871.032	0.851843	3.04601e-09	482.403	880.685	0.867456	2.22976e-16	PhoQ sensory histidine kinase
flgE	5509.98	2506.86	-1.13617	4.29926e-09	5493.07	2532.31	-1.11712	1.73714e-12	flagellar hook protein FlgE
gatB	684.357	170.487	-2.00509	5.89026e-09	680.992	172.283	-1.98318	2.21562e-39	galactitol PTS permease - GatB subunit
pck	911.017	470.562	-0.953092	6.12588e-09	908.561	475.463	-0.933773	4.53249e-17	PEPCARBOXYKIN-MONOMER
codA	3067.49	968.046	-1.66391	8.64214e-09	3052.92	977.752	-1.64251	4.0983e-32	cytosine deaminase
grcA	3046.28	715.111	-2.09081	9.39229e-09	3065.54	721.887	-2.08595	1.35862e-28	stress-induced alternate pyruvate formate-lyase subunit
ybbP	167.225	330.031	0.980817	1.00776e-08	167.408	333.696	0.996275	2.70923e-10	putative transport protein, ABC superfamily - membrane component
glgP	1728.49	2896.4	0.744748	1.10532e-08	1729.55	2928.48	0.759751	1.17118e-08	glycogen phosphorylase
sucD	3522.36	1374.97	-1.35714	1.14924e-08	3507.45	1389.17	-1.33616	1.81424e-17	succinyl-CoA synthetase, &alpha; subunit
dsbA	486.34	848.114	0.802294	2.15546e-08	486.013	856.923	0.818387	2.32237e-16	protein disulfide oxidoreductase - DsbA<sub>oxidised</sub> // protein disulfide oxidoreductase - DsbA<sub>reduced</sub>
focA	421.726	204.001	-1.04773	2.39379e-08	423.249	206.189	-1.03568	7.10364e-11	formate channel FocA
pyrH	1046.08	597.545	-0.80788	2.50435e-08	1043.29	603.958	-0.789304	1.24081e-13	UMP kinase
feoB	1927.3	1147.33	-0.748303	2.50435e-08	1933.9	1159.52	-0.737457	1.55423e-08	Fe<sup>2+</sup> transporter FeoB
nrdF	439.877	769.463	0.806752	2.6274e-08	441.129	778.117	0.819885	2.24895e-10	ribonucleoside-diphosphate reductase 2, &beta; subunit
flgI	749.18	432.715	-0.791893	4.25313e-08	748.146	437.298	-0.775314	1.64653e-11	flagellar P-ring protein FlgI
glpT	592.181	119.043	-2.31456	4.26176e-08	588.77	120.291	-2.28966	2.69872e-30	GLPT-MONOMER
mlaD	217.624	405.906	0.899305	4.5994e-08	217.482	410.325	0.914033	1.20655e-12	phospholipid ABC transporter - substrate binding protein
glpC	624.232	175.763	-1.82845	7.21978e-08	627.763	177.584	-1.82109	2.61268e-20	anaerobic glycerol-3-phosphate dehydrogenase subunit C
nuoM	814.203	478.138	-0.767963	1.0605e-07	812.701	483.14	-0.749841	2.14541e-13	NADH:ubiquinone oxidoreductase, membrane subunit M
fliK	455.54	255.252	-0.835656	1.22888e-07	454.436	257.981	-0.817259	1.37895e-09	flagellar hook-length control protein FliK
yceI	181.375	338.961	0.902141	1.40694e-07	180.888	342.673	0.920379	4.47593e-09	putative protein
yobF	393.769	218.193	-0.851746	2.12941e-07	393.807	220.555	-0.836291	2.03908e-10	small protein involved in stress responses
phoP	473.594	796.882	0.750717	2.72825e-07	474.359	805.549	0.764684	3.56336e-12	PhoP-Phosphorylated DNA-binding transcriptional dual regulator // PhoP DNA-binding transcriptional dual regulator
nuoL	1071.86	627.687	-0.771998	3.48248e-07	1069.01	634.294	-0.753607	6.37849e-12	NADH:ubiquinone oxidoreductase, membrane subunit L
mlaB	177.069	326.362	0.882162	3.74231e-07	177.166	329.843	0.896359	2.24973e-10	phospholipid ABC transporter - MlaB subunit
clcA	198.043	360.303	0.863395	3.75635e-07	198.228	364.299	0.877608	2.37403e-09	chloride:H<sup>+</sup> antiporter ClcA
nuoF	992.928	602.457	-0.720832	3.75635e-07	991.172	608.772	-0.702854	2.47782e-11	NADH:ubiquinone oxidoreductase, chain F
rbsB	344.381	153.645	-1.16441	4.01036e-07	343.277	155.317	-1.14226	9.36136e-13	ribose ABC transporter - putative periplasmic binding protein
codB	2029.71	505.788	-2.00467	4.0404e-07	2017.19	510.751	-1.98118	2.03571e-37	CODB-MONOMER
fliY	3324.8	1840.07	-0.853511	4.27261e-07	3316.09	1859.86	-0.834249	2.52033e-07	cystine/cysteine ABC transporter - periplasmic binding protein
mtgA	265.65	462.227	0.799073	4.60778e-07	266.586	467.173	0.810472	9.88995e-07	biosynthetic peptidoglycan transglycosylase
pstS	245.615	581.691	1.24386	4.81014e-07	246.269	587.954	1.25656	2.38034e-14	phosphate ABC transporter - periplasmic binding protein
glgA	1339.59	2118.44	0.661212	6.33016e-07	1342.45	2140.93	0.673871	2.82601e-08	glycogen synthase
dedA	274.016	472.975	0.787504	9.10939e-07	273.376	478.086	0.805174	8.4933e-10	conserved inner membrane protein
hslO	248.262	432.263	0.800047	9.8251e-07	248.197	437.042	0.815646	1.80907e-09	molecular chaperone Hsp33
oppA	18908.6	12275.4	-0.623275	1.01366e-06	18907.2	12403.5	-0.608178	0.000813618	peptide ABC transporter - periplasmic binding protein
sthA	874.522	538.729	-0.698934	1.05853e-06	873.326	544.417	-0.682427	1.35599e-09	pyridine nucleotide transhydrogenase, soluble
slt	243.048	420.513	0.790913	1.40806e-06	242.917	424.911	0.806058	5.96902e-10	soluble lytic murein transglycosylase
sucC	4068.93	1632.55	-1.31752	1.76756e-06	4048.94	1649	-1.29589	1.14655e-15	succinyl-CoA synthetase, &beta; subunit
malT	1564.51	803.064	-0.962123	2.2546e-06	1558.88	811.3	-0.942369	2.03937e-16	MalT transcriptional activator
nlpA	736.966	453.172	-0.701537	2.3539e-06	736.125	458.113	-0.683835	3.48551e-08	lipoprotein-28
fliL	547.238	263.729	-1.05311	2.45563e-06	545.995	266.51	-1.03488	5.85182e-13	flagellar protein FliL
dcyD	636.796	386.094	-0.72188	2.67797e-06	635.811	390.21	-0.703365	2.35287e-07	D-cysteine desulfhydrase
sufD	747.676	1179.03	0.657115	2.87847e-06	748.106	1191.92	0.672614	1.24023e-09	SufD component of SufBCD Fe-S cluster scaffold complex
ygiC	635.814	1013.59	0.672801	2.8859e-06	635.898	1024.66	0.688224	4.92232e-11	predicted enzyme with ATPase activity
nuoE	408.216	239.872	-0.767068	2.88984e-06	407.48	242.352	-0.749352	5.77993e-08	NADH:ubiquinone oxidoreductase, chain E
fabR	283.077	478.653	0.757786	2.88984e-06	283.103	484.046	0.772678	1.43024e-08	FabR DNA-binding transcriptional repressor
secM	351.376	575.517	0.71184	4.88934e-06	351.767	581.803	0.726211	2.1109e-09	secretion monitor that regulates SecA translation (General Secretory Pathway)
hemL	1011.81	1567.82	0.631815	5.30117e-06	1011.78	1584.7	0.647231	6.75189e-11	glutamate-1-semialdehyde aminotransferase
nagE	653.986	405.055	-0.691144	5.43082e-06	654.268	409.308	-0.675869	1.22728e-08	N-acetylglucosamine PTS permease
hflC	1179.04	1812.02	0.619985	7.07546e-06	1177.24	1831.34	0.637122	3.0206e-09	regulator of FtsH protease
sufC	365.212	590.07	0.692152	7.2417e-06	365.029	596.629	0.709338	5.53624e-07	SufC component of SufBCD Fe-S cluster scaffold complex
flgH	900.486	473.71	-0.926701	7.85997e-06	897.864	478.883	-0.908325	9.65563e-14	flagellar L-ring protein FlgH; basal-body outer-membrane L (lipopolysaccharide layer) ring protein
lysC	1981.83	2996.26	0.596332	8.28757e-06	1978.94	3028.11	0.613663	3.68095e-05	aspartate kinase III
flgJ	540.264	295.666	-0.869695	8.54663e-06	538.552	298.757	-0.850757	6.2631e-11	FlgJ
sufS	627.703	974.225	0.634173	9.89779e-06	628.249	984.711	0.649575	1.22728e-08	L-cysteine desulfurase
carB	13139.1	3691.24	-1.83169	9.92189e-06	13049.1	3727.55	-1.80762	2.89533e-18	carbamoyl phosphate synthetase, &beta; chain
mscK	325.807	528.258	0.697224	1.04503e-05	325.897	533.788	0.711994	5.17865e-09	potassium dependent mechanosensitive channel MscK
lnt	343.735	603.743	0.812637	1.10261e-05	342.619	610.517	0.830594	3.01209e-09	apolipoprotein N-acyltransferase
fliF	1045.74	632.082	-0.726339	1.105e-05	1043.93	638.971	-0.709254	2.55614e-09	flagellar M-ring protein FliF; basal-body MS(membrane and supramembrane)-ring and collar protein
fliM	1048.71	554.155	-0.92025	1.105e-05	1045.02	560.205	-0.900706	1.19479e-14	flagellar motor switch protein FliM
fdoG	976.346	631.199	-0.629298	1.13193e-05	974.63	637.859	-0.612144	1.20352e-08	formate dehydrogenase-O, &alpha; subunit
pykA	1450.34	948.683	-0.612395	1.17394e-05	1450.42	958.652	-0.597003	1.56578e-09	pyruvate kinase II
leuD	1361.39	2054.17	0.593474	1.21477e-05	1365.74	2076.62	0.604901	7.89262e-06	LeuD [component of isopropylmalate isomerase]
fliG	972.783	467.828	-1.05614	1.39474e-05	969.292	472.737	-1.03646	8.54148e-17	flagellar motor switch protein FliG
efeB	765.832	283.035	-1.43605	1.41639e-05	761.751	286.013	-1.41361	7.82747e-22	heme-containing peroxidase/deferrochelatase
sdhB	681.376	244.217	-1.48029	1.50236e-05	677.836	246.761	-1.45866	1.02555e-18	succinate:quinone oxidoreductase, iron-sulfur cluster binding protein
fliH	451.116	266.835	-0.757548	1.54434e-05	450.627	269.71	-0.741061	5.81908e-07	flagellar biosynthesis protein FliH
valX	195.734	337.764	0.787122	1.64777e-05	195.81	341.448	0.803772	2.53022e-06	tRNA<SUP>valX</SUP>
mlaC	397.949	629.618	0.661892	1.71753e-05	398.461	636.49	0.676326	6.61776e-08	phospholipid ABC transporter - periplasmic binding protein
hflK	1871.49	2792.23	0.57723	1.88524e-05	1872.04	2822.48	0.592384	7.35617e-06	regulator of FtsH protease
cfa	1140.58	734.842	-0.63426	1.9928e-05	1143.88	742.277	-0.622691	2.25314e-06	cyclopropane fatty acyl phospholipid synthase
efeU	505.124	257.611	-0.971441	2.13787e-05	503.231	260.439	-0.951464	4.4102e-11	#N/A
ftsH	3155.02	4655.87	0.5614	2.16425e-05	3155.77	4705.66	0.576433	0.000159469	ATP-dependent zinc metalloprotease FtsH
murE	625.478	959.654	0.617555	2.69614e-05	624.974	970.303	0.634107	1.50627e-09	UDP-NACMURALGLDAPLIG-MONOMER
phoU	174.506	449.321	1.36447	2.799e-05	174.911	454.389	1.37779	2.01764e-13	negative regulator of the <i>pho</i> regulon
nuoN	713.301	460.935	-0.629949	3.09766e-05	711.911	465.729	-0.612025	6.85614e-08	NADH:ubiquinone oxidoreductase, membrane subunit N
nuoH	456.931	286.641	-0.67273	3.23429e-05	456.342	289.642	-0.656119	1.50901e-06	NADH:ubiquinone oxidoreductase, membrane subunit H
putP	686.907	408.848	-0.748551	3.59996e-05	685.118	413.053	-0.729584	1.70834e-08	proline:Na<sup>+</sup> symporter
lolC	268.245	433.421	0.692218	3.59996e-05	267.955	438.17	0.707858	1.90573e-07	lipoprotein release complex - inner membrane subunit
pfo	387.235	599.637	0.63088	4.03637e-05	388.493	605.902	0.64285	7.70849e-06	pyruvate:flavodoxin oxidoreductase
phoH	816.863	503.487	-0.698139	4.63676e-05	819.318	508.594	-0.686762	9.99016e-07	ATP-binding protein
efeO	1135.58	449.725	-1.33631	4.79761e-05	1129.41	454.538	-1.31368	1.2633e-21	periplasmic protein, component of cryptic ferrous ion transporter
envZ	255.98	410.346	0.680808	6.0181e-05	255.446	414.744	0.69695	2.75106e-08	EnvZ [component of EnvZ sensory histidine kinase]
nuoC	1102.12	740.417	-0.573865	6.53041e-05	1099.62	748.136	-0.555943	4.19107e-07	NADH:ubiquinone oxidoreductase, chain CD
cysB	542.111	348.946	-0.635584	7.4333e-05	540.636	352.8	-0.617542	1.60354e-06	CysB transcriptional dual regulator
upp	1403.92	532.931	-1.39745	7.5635e-05	1396.68	538.042	-1.37559	2.23398e-17	uracil phosphoribosyltransferase
tsx	808.415	405.948	-0.993803	7.72054e-05	804.952	410.138	-0.972893	4.83568e-15	nucleoside channel; receptor of phage T6 and colicin K
yecS	334.656	207.245	-0.691343	7.98153e-05	334.374	209.485	-0.674235	8.19668e-07	cystine/cysteine ABC transporter - predicted membrane subunit
epd	796.057	529.465	-0.588336	7.98153e-05	794.224	535.061	-0.570473	5.46886e-08	erythrose 4-phosphate dehydrogenase
hisI	515.193	778.392	0.595383	7.99673e-05	514.606	786.697	0.612459	3.01209e-09	HISTCYCLOPRATPPHOS
msrB	299.596	184.567	-0.698875	9.29903e-05	299.325	186.517	-0.6834	1.93835e-06	methionine sulfoxide reductase B
nrdI	362.893	555.977	0.615479	9.32885e-05	363.403	562.139	0.630637	7.1521e-06	flavodoxin involved in dimanganese-tyrosyl radical cofactor maintenance for ribonucleotide reductase
ygiB	425.662	647.619	0.605438	9.32885e-05	425.835	654.387	0.620326	7.58049e-07	conserved outer membrane protein
glnL	509.665	276.678	-0.881342	9.5124e-05	507.809	279.59	-0.861982	3.85804e-09	NtrB
aldA	1119.94	390.321	-1.52069	9.70487e-05	1113.03	394.255	-1.49711	1.36003e-22	aldehyde dehydrogenase A
cysH	984.455	383.311	-1.36081	9.70487e-05	979.454	387.76	-1.33679	4.66055e-13	3'-phospho-adenylylsulfate reductase
pdhR	591.99	371.535	-0.672072	9.80825e-05	590.64	375.669	-0.654935	5.37518e-07	PdhR DNA-binding transcriptional dual regulator
aroA	2104.04	3044.04	0.532826	9.9561e-05	2103.21	3077.39	0.549075	0.000200004	AROA-MONOMER
mscM	271.104	428.432	0.660224	9.9561e-05	270.793	433.228	0.676217	1.82369e-06	mechanosensitive channel of miniconductance MscM
lpxP	284.98	637.655	1.16191	0.000110626	284.654	645.257	1.17909	7.34323e-12	PALMITOTRANS-MONOMER
rpoH	628.551	935.236	0.573301	0.000114603	629.156	945.577	0.588105	1.76241e-07	RNA polymerase, sigma 32 (sigma H) factor
rpsS	4358.54	2936.36	-0.569817	0.000119571	4347.06	2967.45	-0.550826	0.000513349	30S ribosomal subunit protein S19
ykgO	104.746	470.989	2.16879	0.000123259	104.474	476.201	2.16087	0.034655	predicted ribosomal protein
uraA	1568.46	390.133	-2.00731	0.000123866	1556.06	394.194	-1.98079	1.48162e-29	URAA-MONOMER
ybbN	593.34	879.66	0.568087	0.000139511	593.195	888.901	0.583972	1.17118e-08	chaperone and weak protein oxidoreductase
prlC	752.703	1100.18	0.547589	0.000163193	753.056	1112.05	0.56315	2.50129e-07	oligopeptidase A
metE	40312.2	22147.2	-0.864089	0.000196421	40146.9	22377.9	-0.843212	1.57173e-05	HOMOCYSMET-MONOMER
trg	470.277	307.379	-0.613493	0.000220329	469.355	310.569	-0.594535	1.17983e-05	TRG-MONOMER
hflX	1555.19	2221.41	0.514386	0.000231577	1557.29	2245.85	0.528409	7.45189e-06	ribosome-dissociating factor, GTPase
ftsW	340.599	519.615	0.60937	0.000235383	340.329	525.493	0.625052	1.913e-06	essential cell division protein FtsW; lipid II flippase
[truncated: 203 more rows]

## Sheet: controls
gene	Counts_control_Deseq	Counts_CONTROL_30Min_Deseq	Log2FC_Deseq	FDR_Deseq	Counts_control_EdgeR	Counts_CONTROL_30Min_EdgeR	Log2FC_EdgeR	FDR_EdgeR	Function
[truncated: 235 more rows]

[truncated: 11 more sheets: etoh12h, glutaraldehyde12h, H2O2.12h, isopropanol12h, peraceticacid12h, chloropehene12h, chlorophene30min, povidone12h, povidone30min, sodiumhypochlorite12h, chlorexidine12h]
